# Supplementary material for: Altered retinal microRNA expression profile in a mouse model of retinitis pigmentosa
Source: Genome Biol. 2007 Nov 22;8(11):R248. doi: 10.1186/gb-2007-8-11-r248 (PMC2258196; doi:10.1186/gb-2007-8-11-r248)
Supplement: Additional data file 1 — Log2 median ratios are given for c57, 129, and P347S retinas at age 1 month; analysis was carried out in triplicate. P values by Student's t-test are also provided. [file gb-2007-8-11-r248-S1.xls]

## Sheet: Additional Data File 1
Additional Data File 1:
Exiqon miR Microarray Data
	Log2 Median Ratios												t-test (p value)	t-test (p value)	t-test (p value)	t-test (p value)
miRNA Name	Retina c57 (1)	Retina c57 (2)	Retina c57 (3)	Retina P347S (1)	Retina P347S (2)	Retina P347S (3)	Brain (1)	Brain (2)	Brain (3)	Platform (1)	Platform (2)	Platform (3)	c57 vs P347S retina	c57 retina vs. Brain	c57 ret Vs Plat	Brain Vs Plat
mmu-let-7b	0.0974902	0.0117823	-0.0170259	0.310829	0.525166	0.541851	0.839732	0.237051	0.130549	-0.402198	-0.14928	-0.33712
mmu-let-7c	-0.1091	0.0300925	0.202038	-0.192782	-0.0861167	0.0289534	0.0281867	0.116175	0.241646	-0.0196718	-0.114538	-0.159678
mmu-let-7d	0.62543	0.602209	0.452407	1.25158	1.1393	1.05756	0.462883	0.394841	0.350903	-0.256383	-0.3091	-0.244926	0.00165263	0.0678966	0.000135714	6.03266e-05
mmu-let-7d*	-0.418627	-0.314866	-0.335516	NA	NA	NA	-0.149633	-0.708354	0.049833	0.216919	0.151866	0.120751
mmu-let-7e	0.950656	0.95841	0.749016	1.53232	1.66634	1.34956	0.174931	0.489593	0.658009	-0.229962	-0.149552	-0.0944472	0.00533129	0.0473265	0.000189734	0.0151538
mmu-let-7f	0.978788	0.823602	0.638781	NA	NA	NA	0.814799	0.0985395	0.171334	-0.710582	-0.471952	-0.157169
mmu-let-7g	1.21588	1.27116	1.08662	1.47455	1.52031	1.51417	0.956377	0.518493	0.49117	-0.367109	-0.137555	-0.159042	0.00527367	0.028776	0.00010219	0.00637693
mmu-let-7i	0.155921	0.141971	0.106173	0.319947	0.105669	0.368173	1.21596	0.578476	0.368346	-0.280004	-0.0420251	-0.0483237
mmu-miR-1	-3.03867	-3.06844	-2.91273	-1.52887	-1.3992	-1.37224	-3.22993	-2.68982	-2.75919	0.651079	0.629404	0.814438	2.0603e-05		1.02747e-06	3.67742e-05
mmu-miR-100	0.813606	0.246549	0.190107	1.28042	0.579543	0.929855	0.84243	0.832456	0.795696	-0.123635	0.136945	0.0670641
mmu-miR-101a	1.20451	0.998317	1.08144	NA	NA	NA	NA	0.983101	NA	NA	NA	NA
mmu-miR-101b	0.591261	0.399995	0.256819	1.38761	1.04161	1.33989	0.0413683	0.33937	0.45938	0.10385	0.138973	0.0667637
mmu-miR-103	0.744686	0.701972	0.58104	1.42673	1.15789	1.35089	1.09498	1.15183	1.13628	-0.266924	-0.0217883	0.0510194	0.0024746	0.000955959	0.00219685	0.000246315
mmu-miR-106a	-0.945825	-0.557539	-1.2725	NA	NA	NA	NA	-1.1955	-1.35066	0.246073	0.856687	NA
mmu-miR-106b	1.52622	1.1597	1.75109	1.4481	2.02262	2.05278	-0.233486	0.13997	-0.129412	-0.667956	-0.684037	-0.445756		0.001631	0.000386441	0.0178231
mmu-miR-107	1.18944	0.586647	0.564282	1.33019	0.913832	1.1331	1.06084	1.15156	1.12327	-0.292084	-0.014653	-0.0359793			0.0160651	0.00019181
mmu-miR-10a	-2.55176	-2.44631	-2.77416	-3.29435	-3.17281	-3.25164	-2.93513	-2.84841	-3.08005	0.411214	0.411489	0.360401	0.00324258	0.0367396	6.95064e-06	1.12065e-06
mmu-miR-10b	-3.11176	-3.12852	-3.50283	-2.52651	-3.17048	NA	-2.82615	-2.39123	-2.2647	0.490324	0.732432	0.57148
mmu-miR-122a	-4.52772	-3.74247	-4.38219	-4.316	-4.36237	-4.28861	-3.63344	-3.93543	-4.25903	0.0882832	0.324627	0.303969			6.07684e-05	2.84263e-05
mmu-miR-124a	-0.0790345	0.123078	0.25108	-0.208059	-0.275483	-0.135729	-0.0675608	0.107916	0.230682	-4.46411	-4.65032	-3.84976	0.0430485		7.05011e-05	6.74394e-05
mmu-miR-125a	0.516046	0.332784	0.414396	0.679952	0.628214	0.75054	0.566558	0.463005	0.146452	-0.681219	-0.568253	-0.410239	0.0141682		0.000505268	0.00314708
mmu-miR-125b	0.89423	0.617114	0.509994	1.24172	0.648107	1.03098	0.961518	1.35301	1.18711	-0.266477	-0.0362235	-0.0300275		0.0376032	0.00477536	0.000746612
mmu-miR-126-3p	-3.07669	-2.94095	-3.05241	-2.64249	-3.44835	-3.12701	-1.40866	-1.7402	-2.0704	0.373763	0.375309	0.408961		0.00278634	1.56526e-07	0.00037367
mmu-miR-126-5p	NA	NA	NA	NA	NA	NA	NA	NA	NA	NA	NA	NA
mmu-miR-127	-0.0512783	0.247417	0.2499	0.847657	NA	NA	1.97712	1.5253	1.42622	-1.47083	-1.62994	-0.806394
mmu-miR-128a	-1.74374	-1.68931	-1.66209	-0.918072	-1.03514	-1.45011	2.16872	2.12699	2.08545	-1.21726	-1.37975	-1.00232	0.0259163	3.72899e-08	0.0111993	7.62668e-06
mmu-miR-128b	-1.34131	-1.93431	-2.04117	-1.12759	NA	NA	2.20296	2.2892	2.41462	-1.33449	-1.27939	NA
mmu-miR-129-3p	1.90392	2.00149	1.9152	2.35835	1.86988	2.0429	1.97528	1.89108	1.88942	-0.224327	-0.259687	0.477697			0.00130942	0.00135985
mmu-miR-129-5p	-0.449548	-0.538104	-0.37959	-0.414928	-0.410542	-0.0578912	0.155405	0.0113966	0.0094304	-0.201783	-0.0989448	-0.147058
mmu-miR-130a	1.3231	1.27691	1.19177	2.11908	2.00289	2.30856	0.231568	-0.0894844	-0.196413	-0.050848	-0.0695237	-0.136291	0.000820826	0.000671156	8.31316e-06
mmu-miR-130b	-0.2952	-0.0375949	0.0109361	-0.35788	0.33203	0.235814	-0.50156	-0.308899	-0.370938	-0.28151	-0.401134	-0.190261
mmu-miR-132	0.753674	-0.0217167	0.395768	NA	NA	NA	2.17796	2.14035	2.23126	NA	NA	-0.248695
mmu-miR-133a*	NA	-2.57045	NA	NA	NA	NA	NA	NA	NA	NA	NA	NA
mmu-miR-133a-133b	-2.9311	-3.14344	-2.96521	-2.07218	-2.36418	-2.29413	-2.69356	-2.56561	-2.57145	0.594025	0.726393	0.397523	0.00218812	0.00664513	6.53014e-06	6.85491e-06
mmu-miR-134	-0.264081	-0.100278	-0.120233	-0.489124	-0.695509	-0.332204	0.0473948	-0.247383	-0.212033	-0.303874	-0.347526	-0.144589
mmu-miR-135a	NA	NA	NA	NA	NA	NA	NA	NA	NA	NA	NA	NA
mmu-miR-135b	NA	2.01798	1.86654	NA	NA	NA	NA	NA	NA	NA	NA	NA
mmu-miR-136	0.61478	0.513763	0.456567	0.87888	0.630202	0.791908	2.31821	2.8764	2.82095	-1.76074	-2.03642	-1.48691	0.0505869	0.000306897	0.000157221	4.89676e-05
mmu-miR-137	NA	NA	NA	NA	NA	NA	NA	1.91316	NA	NA	NA	NA
mmu-miR-137	NA	NA	NA	NA	NA	NA	NA	NA	NA	NA	NA	NA
mmu-miR-138	1.25452	0.748558	0.745001	1.26404	0.701148	0.671853	3.07428	3.21201	3.13297	-2.28216	-2.35072	-0.912723		0.000215495	0.00515118	0.000446208
mmu-miR-139	NA	NA	NA	NA	NA	NA	NA	NA	NA	NA	NA	NA
mmu-miR-140	0.29333	0.00183074	-0.0780364	NA	NA	NA	-0.943835	-0.635907	-0.485557	-0.34948	-0.561867	NA
mmu-miR-140*	-0.0137166	-0.0399117	-0.230278	1.19554	0.798117	0.922235	-0.936659	-0.940378	-0.99949	-0.111251	-0.273199	0.0309054	0.00141911	0.000264533		0.000735813
mmu-miR-141	NA	NA	NA	NA	NA	NA	NA	NA	NA	NA	NA	NA
mmu-miR-142-3p	-5.19835	-5.90691	-6.4594	-3.80527	-3.82333	-3.52835	-4.17949	-4.52588	-4.35343	-0.296469	-0.149342	-0.0848675	0.00479703		0.000105522	3.80237e-06
mmu-miR-142-5p	-2.88696	-3.12286	-3.46585	-3.05215	-3.38892	-3.3585	-3.55913	-3.32298	-3.46849	0.989715	0.876292	0.724764			2.63406e-05	1.9471e-06
mmu-miR-143	-2.19608	-2.25856	-2.14146	-2.59315	-3.34148	-3.06356	-0.86546	-1.82218	-1.75601	0.567825	0.951314	0.786337	0.0222957		1.39217e-05	0.00236187
mmu-miR-144	NA	NA	NA	NA	NA	NA	NA	NA	NA	NA	NA	NA
mmu-miR-145	NA	NA	NA	NA	NA	NA	NA	NA	NA	NA	NA	NA
mmu-miR-146	-1.94947	-1.91887	-2.06541	NA	NA	NA	-0.406817	-0.260793	-0.744977	0.645772	0.589489	1.11093
mmu-miR-146b	-0.711426	-1.55354	-1.56497	0.250517	NA	NA	-0.25594	-0.716404	-0.535848	0.445273	0.398647	NA
mmu-miR-148a	NA	-1.05573	NA	NA	NA	NA	NA	NA	NA	NA	0.759438	NA
mmu-miR-148b	0.24273	0.559809	0.441252	0.749054	0.691353	0.864958	0.218075	0.526006	0.655444	-0.148142	-0.191385	NA
mmu-miR-149	NA	NA	NA	NA	NA	NA	NA	NA	NA	NA	NA	NA
mmu-miR-150	NA	NA	NA	NA	NA	NA	NA	NA	NA	NA	NA	-0.131796
mmu-miR-151	NA	NA	NA	NA	NA	NA	NA	NA	NA	NA	NA	-0.161834
mmu-miR-152	-1.07971	-1.34518	-1.52707	NA	NA	NA	NA	NA	-1.13255	NA	NA	NA
mmu-miR-153	NA	NA	NA	NA	NA	NA	NA	NA	NA	NA	NA	NA
mmu-miR-154	0.883613	0.951955	1.42834	NA	NA	NA	1.33313	1.30234	1.4237	NA	NA	NA
mmu-miR-155	NA	NA	NA	NA	NA	NA	NA	NA	NA	NA	NA	0.148296
mmu-miR-15a	-0.189131	-0.11977	-0.152403	NA	NA	NA	-0.674636	-0.625129	-0.859838	0.0170628	-0.0870976	-0.037482
mmu-miR-15b	-0.743792	-0.584786	-0.709754	-0.947664	-1.2406	-1.00945	-1.32688	-1.59188	-1.61216	0.626367	0.705375	0.62345	0.0189271	0.00132301	1.76501e-05	2.27732e-05
mmu-miR-16	0.455577	0.414226	0.322418	-0.0524128	-0.477213	-0.432407	0.199642	-0.287131	-0.471124	0.500543	0.660009	0.595039
mmu-miR-17-3p	-0.211806	-0.0667045	-0.105648	0.2004	0.728756	0.303847	-0.18082	-0.503944	-0.509174	-0.140948	-0.151222	-0.100967
mmu-miR-17-5p	-2.20451	-2.00523	-2.14712	NA	NA	NA	-1.39541	-1.68762	-1.62596	0.387366	0.446127	0.555198
mmu-miR-18	-1.58049	-1.16083	-1.73405	NA	NA	NA	NA	NA	NA	-0.380544	NA	-0.114355
mmu-miR-181a	1.72796	1.48481	1.72268	1.30467	NA	NA	NA	NA	NA	NA	NA	-0.15804
mmu-miR-181a*	0.910193	0.945766	1.13786	2.00993	NA	0.702774	NA	NA	NA	NA	NA	-0.117813
mmu-miR-181b	1.14212	1.58759	1.82257	2.05401	1.60047	1.13203	NA	NA	NA	NA	NA	-0.19249
mmu-miR-181c	NA	1.86812	NA	NA	NA	NA	NA	NA	NA	NA	NA	NA
mmu-miR-182	2.13722	2.02099	2.26427	1.97392	2.04978	2.16451	-1.94193	-2.49851	-2.66152	-4.36006	-4.45721	-2.78333		3.91944e-05	0.000390585
mmu-miR-183	3.1567	3.03776	3.38146	3.16911	3.1374	2.98951	-2.0728	-1.89059	-2.23386	-3.80495	-3.8557	-1.85222		3.12156e-06	0.000675049
mmu-miR-184	1.50038	2.08735	1.64816	3.03813	3.0957	3.31759	-0.564852	-0.487286	-0.286821	-0.228221	-0.342705	0.0600151	0.00199556	0.000355282	0.000848187
mmu-miR-185	0.220572	0.000161849	0.185753	-0.00302761	-0.0967845	-0.182	0.289195	0.0291681	0.156471	-0.357563	-0.17766	-0.0547588
mmu-miR-186	NA	NA	NA	NA	NA	NA	NA	NA	NA	NA	NA	NA
mmu-miR-187	NA	NA	NA	NA	NA	NA	NA	NA	NA	NA	NA	NA
mmu-miR-188	NA	NA	NA	NA	NA	NA	NA	NA	NA	NA	NA	-0.181014
mmu-miR-189	NA	NA	NA	NA	NA	NA	NA	NA	NA	NA	NA	-0.503584
mmu-miR-190	NA	NA	NA	NA	NA	NA	NA	NA	NA	NA	NA	NA
mmu-miR-191	1.29392	1.32591	1.27668	1.23721	0.983366	0.976958	0.40764	0.123926	-0.0820745	0.129215	0.345027	0.186599		0.00129141	8.26986e-05
mmu-miR-192	NA	NA	NA	NA	NA	NA	NA	NA	NA	NA	NA	NA
mmu-miR-193	0.555039	0.511835	0.431626	1.1642	0.733836	0.927761	-0.533385	-0.402902	-0.759365	0.205344	0.091715	0.181136	0.0269213	0.000642565	0.00244296	0.00272324
mmu-miR-194	NA	NA	NA	NA	NA	NA	NA	NA	NA	NA	NA	NA
mmu-miR-195	-0.249197	-0.278343	-0.322512	0.495307	-0.187377	0.0971721	0.7479	0.665492	0.359648	0.283809	0.276936	0.212722
mmu-miR-196a	NA	1.33048	NA	NA	NA	NA	NA	NA	NA	NA	NA	NA
mmu-miR-196b	NA	NA	NA	NA	NA	NA	NA	NA	NA	NA	NA	NA
mmu-miR-199a	-2.88948	-2.93136	-2.87049	NA	NA	NA	NA	-2.02355	-2.30605	0.110212	0.130061	-0.34048
mmu-miR-199a*	-2.82461	-2.27715	-2.45405	-1.48293	-0.772945	NA	-2.90647	-2.94002	-3.09016	-0.542711	-0.823635	-0.560054
mmu-miR-199b	-3.28772	-2.93479	-2.81454	-2.03574	NA	NA	-2.87071	-2.72712	-2.69991	-0.0891452	-0.0722327	NA
mmu-miR-19a	1.19315	NA	NA	NA	NA	NA	NA	NA	NA	NA	NA	NA
mmu-miR-19b	0.132889	0.104869	NA	NA	NA	NA	NA	NA	NA	NA	0.87169	NA
mmu-miR-200a	-3.01664	-3.5456	-3.66163	-2.1705	-2.2152	-1.92198	1.37878	1.51368	1.2568	0.48683	0.26233	0.377687	0.00394111	2.2669e-05	5.45584e-05	0.000515188
mmu-miR-200b	-2.56732	-1.90324	-1.95438	-2.58485	NA	-2.08594	0.88759	0.555598	0.239701	0.325221	0.292236	NA
mmu-miR-200c	-1.02455	-2.04555	-2.30277	NA	NA	NA	-0.267553	-1.03064	-0.962297	0.140948	0.276631	0.0605573
mmu-miR-201	NA	NA	NA	NA	NA	NA	NA	NA	NA	NA	NA	0.02624
mmu-miR-202	NA	NA	NA	NA	NA	NA	NA	NA	NA	NA	NA	0.0254083
mmu-miR-203	-0.758972	-0.858733	-1.08495	NA	NA	NA	-0.872449	-0.868858	-0.741957	0.134523	-0.56861	-0.0838344
mmu-miR-204	2.84169	3.04192	3.01625	2.94487	2.96399	2.75226	0.85655	0.667077	NA	NA	NA	NA
mmu-miR-205	-1.66729	-1.23412	-1.99284	NA	NA	NA	NA	-1.88707	NA	-0.0688302	0.711583	0.00735716
mmu-miR-206	-0.318448	-0.805729	-0.665905	-2.24331	-2.2969	-2.26192	-0.204417	-0.808741	-0.672082	-0.518715	-0.482068	-0.198548	0.000330231
mmu-miR-207	-0.279252	-0.49278	-0.387249	-1.53001	-1.41804	-1.09786	0.685307	0.5138	0.695634	-0.233812	-0.255039	-0.0944488	0.0025684	0.000282452		0.000439936
mmu-miR-208	-0.306184	-0.31288	NA	NA	NA	NA	-0.800673	-0.90322	-0.526794	0.0845156	-0.0650731	-0.110778
mmu-miR-20a	-2.40875	-1.51992	-2.18295	-1.13126	-1.56438	NA	-1.60902	-1.83783	-1.91847	0.250834	0.424568	0.030573
mmu-miR-20a	-1.54274	-0.890446	-1.563	-0.879015	NA	NA	-1.57352	-1.18352	-1.24647	0.31917	0.127824	NA
mmu-miR-20b	-2.53217	-2.21447	NA	NA	NA	NA	-2.57786	NA	NA	-0.184734	NA	NA
mmu-miR-21	-1.99249	-2.01124	-2.1509	-0.456937	-0.783434	-0.370788	-2.47221	-2.51907	-2.81942	-0.346403	-0.515123	-0.283484	0.000362111	0.00994334	4.01891e-05	6.64504e-05
mmu-miR-210	-0.0466624	0.223768	0.0307708	1.0122	0.911913	1.29268	0.0446775	-0.292092	-0.155166	-0.273306	-0.30849	-0.115286	0.0019806		0.0392689
mmu-miR-211	NA	NA	NA	NA	NA	NA	NA	NA	NA	NA	NA	NA
mmu-miR-212	0.397448	-0.0126959	0.0523328	NA	NA	NA	1.16178	0.571498	0.794475	0.181702	0.198194	-0.0138445
mmu-miR-214	-0.302908	-0.36626	-0.25898	-0.99825	-0.65255	-0.719056	-0.591523	-0.564637	-0.570501	-0.413563	-0.520279	-0.22218
mmu-miR-215	NA	NA	NA	NA	NA	NA	NA	NA	NA	NA	NA	-0.306269
mmu-miR-216a	NA	NA	NA	NA	NA	NA	NA	NA	NA	NA	NA	0.137448
mmu-miR-216b	NA	NA	NA	NA	NA	NA	NA	NA	NA	NA	NA	NA
mmu-miR-217	NA	NA	NA	NA	NA	NA	NA	NA	NA	NA	NA	-0.132175
mmu-miR-217	NA	NA	NA	NA	NA	NA	NA	NA	NA	NA	NA	NA
mmu-miR-218	NA	0.646226	NA	NA	NA	NA	1.68687	1.57964	1.71178	NA	NA	NA
mmu-miR-219	NA	NA	NA	NA	NA	NA	2.0161	1.8511	2.10145	NA	NA	NA
mmu-miR-22	-0.753134	-0.932801	-0.849215	-0.732445	-1.30961	-1.39312	-0.557781	-0.566809	-0.718521	0.332528	0.776587	0.496821		0.0350033	0.000587573	0.00118924
mmu-miR-221	-1.87135	-1.15072	-1.63577	-0.920755	NA	-1.50726	0.57966	0.547649	0.441047	-0.197924	-0.386663	-0.0283195
mmu-miR-222	-1.90891	-1.80888	-1.80042	-0.756471	-0.995629	-1.102	0.917465	1.03935	0.947988	-0.57897	-0.618097	-0.445068	0.0011903	6.28657e-07	3.32056e-05	1.87521e-05
mmu-miR-223	-2.32102	-2.40631	-2.3995	-2.37725	-2.61178	-2.02747	-2.08255	-1.90408	-1.44675	0.706256	0.792143	0.616552		0.0419384	7.32034e-07	0.00021228
mmu-miR-224	1.551	1.30401	NA	NA	NA	NA	NA	NA	NA	NA	NA	NA
mmu-miR-23a	-2.05793	-2.1263	-2.13486	-0.954402	-1.26135	-1.05143	-0.908655	-1.44304	-1.47138	0.154715	0.289191	0.154843	0.00041014	0.0107734	1.42987e-06	0.00144213
mmu-miR-23b	-1.50479	-1.65392	-1.57191	-0.289818	-0.666256	-0.385617	-0.843046	-0.921251	-1.0178	-0.00210078	-0.148518	-0.0115171	0.000730557	0.000613316	1.85176e-05	0.00022734
mmu-miR-24	-0.873618	-0.695076	-0.723397	-0.300329	-0.705492	-0.448443	-0.241266	-0.163045	-0.219669	0.403623	0.335422	0.410229
mmu-miR-25	NA	NA	NA	NA	NA	NA	NA	NA	NA	NA	NA	0.577087
mmu-miR-26a	1.04509	1.01605	1.05708	1.19733	0.73339	0.809855	1.36659	0.622477	0.684418	0.0271703	0.446833	0.314031
mmu-miR-26b	1.75881	1.77423	1.81864	1.28725	1.17309	1.19602	0.238709	-0.31737	-0.468059	0.156829	0.431094	0.51301	0.000134658	0.000803153	0.000203438	0.0843567
mmu-miR-27a	-3.10062	-2.32838	-2.76686	-1.62294	-1.60911	-2.08235	-1.71156	-2.31244	-2.53029	0.219925	0.0653953	0.330098	0.0243055		0.000241371	0.000739281
mmu-miR-27b	-1.4829	-1.45451	-1.43462	-1.4284	-1.71588	-1.69667	-1.11975	-0.986512	-1.23956	0.176855	0.130674	0.259513		0.0100547	2.1256e-06	9.23251e-05
mmu-miR-28	1.18988	0.793112	NA	NA	NA	NA	NA	NA	NA	NA	NA	NA
mmu-miR-290	-0.766529	-0.839879	-0.822084	-0.0533544	0.0332475	0.0713013	-0.432774	-1.03993	-1.06273	-0.135905	-0.0523774	-0.0986058
mmu-miR-291a-3p	NA	NA	NA	NA	NA	NA	NA	NA	NA	NA	NA	-0.0490468
mmu-miR-291a-5p-291b-5p	-0.333199	-0.299789	-0.252882	-0.743729	-0.743239	-0.744233	-0.102221	-0.286247	-0.336082	-0.355379	-0.166776	-0.241089
mmu-miR-291b-3p	NA	NA	NA	NA	NA	NA	NA	NA	NA	NA	NA	NA
mmu-miR-292-3p	NA	NA	NA	NA	NA	NA	NA	NA	NA	NA	NA	-0.187445
mmu-miR-292-5p	-1.32794	-1.83536	-1.56256	-0.933816	-0.831731	-1.03852	-1.38791	-1.96223	-1.63973	0.0509242	0.20962	0.1474	0.0155189		0.000370442	0.000477302
mmu-miR-293	NA	NA	NA	NA	NA	NA	NA	NA	NA	NA	NA	-0.132906
mmu-miR-294	NA	NA	NA	NA	NA	NA	NA	NA	NA	NA	NA	NA
mmu-miR-295	NA	NA	NA	NA	NA	NA	NA	NA	NA	NA	NA	NA
mmu-miR-296	-0.471663	-0.959407	-0.843185	-0.45694	-0.129695	-0.294265	-0.146328	-0.758502	-0.252333	0.277914	0.293562	0.310129
mmu-miR-297	NA	NA	NA	NA	NA	NA	NA	NA	NA	NA	NA	NA
mmu-miR-297b	NA	NA	NA	NA	NA	NA	NA	NA	NA	NA	NA	NA
mmu-miR-298	0.751132	0.314986	0.501917	0.576031	0.677399	0.555324	0.101459	0.22844	0.158014	-0.346237	-0.230133	0.118979
mmu-miR-299	NA	NA	NA	NA	NA	NA	NA	NA	NA	NA	NA	-0.262021
mmu-miR-29a	1.24076	0.886177	0.833388	1.38333	0.938474	1.08492	1.43643	1.33885	1.3113	0.0675682	0.202701	0.228051
mmu-miR-29b	1.2535	1.05695	1.04344	1.49921	1.05952	1.12595	1.77681	1.49358	1.63688	-0.277376	-0.292445	-0.0860185		0.0082047	0.000148009	6.11908e-05
mmu-miR-29c	2.58753	2.34439	2.21853	2.65453	2.23318	2.34505	1.70757	1.25758	1.12609	-0.914125	-0.867022	-0.685706		0.00785314	1.54444e-05	0.000321307
mmu-miR-300	-0.118996	-0.163594	-0.0686295	NA	NA	NA	-0.0212179	-0.170608	0.129934	-0.344522	-0.273409	-0.13121
mmu-miR-301	1.14869	0.843865	1.03701	NA	NA	NA	NA	NA	NA	NA	NA	NA
mmu-miR-302	NA	NA	NA	NA	NA	NA	NA	-1.80654	NA	NA	NA	NA
mmu-miR-302b	NA	NA	NA	NA	NA	NA	NA	NA	NA	NA	NA	NA
mmu-miR-302b*	NA	NA	NA	NA	NA	NA	NA	NA	NA	NA	NA	NA
mmu-miR-302c	NA	NA	NA	NA	NA	NA	NA	NA	NA	NA	NA	NA
mmu-miR-302c*	NA	NA	NA	NA	NA	NA	NA	NA	NA	NA	NA	-0.300516
mmu-miR-302d	NA	NA	NA	NA	NA	NA	NA	NA	NA	NA	NA	NA
mmu-miR-30a-3p	NA	NA	NA	NA	NA	NA	NA	NA	NA	NA	NA	NA
mmu-miR-30a-5p	0.292129	0.382133	0.413139	0.471594	-0.242865	0.0124154	0.0964953	-0.267022	-0.0810096	0.33989	0.455303	0.27958
mmu-miR-30b	0.920194	0.923682	0.866313	2.01192	1.72703	1.91112	0.0323227	-0.343145	-0.328972	-0.00115064	-0.0011236	0.167291	0.000329934	0.000848645	0.000137143	0.117991
mmu-miR-30c	0.675478	0.498437	0.398812	0.945012	0.659538	0.770149	0.263314	-0.229037	-0.520071	-0.0665355	0.0236858	0.0986827
mmu-miR-30d	0.402235	0.632699	0.585275	0.828097	0.521079	0.289865	0.0163313	-0.205519	-0.298037	-0.00478969	0.0845711	-0.0697822
mmu-miR-30e	0.287286	0.596415	0.474728	0.526256	NA	NA	-0.121302	-0.245152	0.0391879	0.324953	0.43214	0.113059
mmu-miR-30e*	-0.247853	0.0586494	-0.108223	NA	NA	NA	-1.21834	-1.17813	-0.639487	-0.274001	-0.570796	NA
mmu-miR-31	1.73785	1.85094	1.47521	2.41612	3.03166	2.35277	-0.416043	-0.555301	-0.559128	-0.711794	-0.711515	-0.174361	0.0199977	5.37028e-05	0.000459845
mmu-miR-32	NA	NA	NA	NA	NA	NA	NA	NA	NA	NA	NA	NA
mmu-miR-320	-0.0512646	-0.210898	-0.131067	0.031438	-0.0669099	-0.023415	0.126516	-0.305731	-0.38521	-0.336903	-0.406169	-0.277781
mmu-miR-322	NA	NA	NA	NA	NA	NA	NA	NA	NA	NA	NA	-0.096413
mmu-miR-323	NA	NA	NA	NA	NA	NA	NA	NA	NA	NA	NA	-0.454715
mmu-miR-324-3p	-0.359546	-0.227588	-0.230767	-0.683138	-0.0735532	0.0687124	-0.467921	-0.282398	-0.184127	-0.175812	-0.406999	-0.100816
mmu-miR-324-5p	NA	NA	NA	NA	NA	NA	NA	NA	NA	NA	NA	0.136201
mmu-miR-325	NA	NA	NA	NA	NA	NA	NA	NA	NA	NA	NA	0.20366
mmu-miR-326	0.593846	0.744748	0.786663	1.32164	1.14003	1.07642	1.2608	1.07913	0.962636	-0.508852	-0.555822	-0.30414	0.00742216	0.0199561	0.000275158	0.0001792
mmu-miR-328	NA	NA	NA	NA	NA	NA	NA	NA	NA	NA	NA	-0.336922
mmu-miR-329	0.111489	0.225869	0.204988	0.524551	0.322481	0.301385	1.2353	0.810445	0.936641	-0.428164	-0.305551	0.00675333
mmu-miR-33	1.39325	1.01695	NA	NA	NA	NA	NA	NA	NA	NA	NA	NA
mmu-miR-330	-0.454918	-0.282253	-0.445423	NA	NA	NA	0.70881	0.772462	0.802524	-0.603509	NA	-0.229143
mmu-miR-331	0.708465	0.370338	0.673415	NA	NA	NA	0.636413	0.435331	NA	-1.28483	-0.871476	-0.0504162
mmu-miR-335	2.18322	1.9573	1.96571	2.73336	2.38136	2.70037	1.0266	0.926107	1.00232	-0.791256	-0.83807	-0.0194124	0.0132856	0.00019337	0.00071916	0.00455175
mmu-miR-337	0.23121	0.17806	0.055669	0.539347	NA	NA	1.56437	1.22843	1.2852	-1.41838	NA	0.130438
mmu-miR-338	1.73328	1.71996	1.45678	2.20151	2.06987	1.70652	4.09569	3.81616	3.81438	-1.06454	-0.750807	-0.797526		6.24968e-05	4.64257e-05	3.82437e-06
mmu-miR-339	NA	NA	NA	NA	NA	NA	NA	NA	NA	NA	NA	NA
mmu-miR-340	NA	NA	NA	NA	NA	NA	NA	NA	NA	NA	NA	NA
mmu-miR-341	0.148326	0.18319	0.0820403	1.23882	0.324582	0.143798	1.12335	1.39441	1.73028	-0.660035	-0.719657	-0.0107742		0.00199325		0.00280948
mmu-miR-342	1.28617	0.97988	0.852426	1.86952	1.50406	1.23944	0.87975	0.981071	1.03658	0.0787194	0.0730957	-0.149268			0.00222711	0.000393012
mmu-miR-344	NA	NA	NA	NA	NA	NA	NA	NA	NA	NA	NA	-0.0564688
mmu-miR-345	0.580346	0.661098	0.576254	1.06731	NA	NA	0.390888	-0.00664411	0.242649	-0.426589	-0.20176	-0.210408
mmu-miR-346	-0.0768501	-0.0515289	0.00264231	NA	NA	NA	-0.253301	-0.0417065	-0.0267124	-0.304337	-0.396429	-0.0964652
mmu-miR-34a	-1.59864	-0.461587	NA	NA	NA	NA	NA	1.21893	1.17642	NA	0.48203	NA
mmu-miR-34b	-3.04768	-3.15852	-3.27788	-2.42102	-2.71285	-2.61248	-1.92713	-1.62156	-1.56798	0.287791	0.216742	0.219255	0.00590679	0.000363346	1.09793e-06	6.95775e-05
mmu-miR-34c	-2.70627	-2.85594	-2.99835	-2.43906	-2.59948	-2.54419	-1.91572	-1.80246	-1.72497	0.116511	0.125206	0.0355173	0.027901	0.000501187	4.97425e-06	6.79599e-06
mmu-miR-350	-0.0311596	0.0996622	0.0598325	NA	NA	NA	0.623598	0.576796	0.481888	0.245226	0.276828	-0.0333048
mmu-miR-351	-0.649681	-0.606568	-0.590958	-1.04209	-0.712374	-0.635362	-0.229856	-0.664804	-0.599899	-0.264284	-0.149684	-0.189768
mmu-miR-361	-0.0646477	0.162641	0.0710204	0.851974	0.38897	0.582858	0.242708	-0.0347308	-0.0756985	-0.278767	-0.192607	-0.217265
mmu-miR-362	NA	NA	NA	NA	NA	NA	NA	NA	NA	NA	NA	NA
mmu-miR-363	NA	NA	NA	NA	NA	NA	NA	NA	NA	NA	NA	NA
mmu-miR-365	-0.98002	-0.833779	-1.2627	NA	NA	NA	-1.07934	-0.986851	-1.25332	0.109279	-0.0216254	0.0250858
mmu-miR-367	NA	NA	NA	NA	NA	NA	NA	NA	NA	NA	NA	-1.31643
mmu-miR-369-3p	NA	NA	NA	NA	NA	NA	NA	NA	NA	NA	NA	NA
mmu-miR-370	0.27615	0.16212	0.306703	0.497884	0.231149	0.517703	0.0233716	0.0423461	0.110787	-0.0773566	-0.156545	-0.100543
mmu-miR-374-5p	NA	NA	NA	NA	NA	NA	NA	NA	NA	NA	NA	NA
mmu-miR-375	-0.974365	-0.31802	NA	NA	NA	NA	NA	NA	NA	NA	NA	-0.595453
mmu-miR-376a	1.46368	1.04474	0.891787	1.8023	1.25781	1.41553	3.04478	2.75021	2.93175	-2.1129	-2.415	-0.662783		0.000749069	0.00723645	0.00106377
mmu-miR-376a*	NA	NA	NA	NA	NA	NA	NA	NA	NA	NA	NA	NA
mmu-miR-376b	NA	NA	NA	NA	NA	NA	NA	1.75311	NA	NA	NA	NA
mmu-miR-376b*	NA	NA	NA	NA	NA	NA	NA	NA	NA	NA	NA	NA
mmu-miR-376c	NA	NA	NA	NA	NA	NA	NA	NA	NA	NA	NA	NA
mmu-miR-377	NA	NA	NA	NA	NA	NA	NA	NA	NA	NA	NA	0.0559017
mmu-miR-378	NA	NA	NA	NA	NA	NA	NA	NA	NA	NA	NA	-0.431821
mmu-miR-379	NA	NA	NA	NA	NA	NA	1.28368	1.77713	1.95871	NA	NA	-0.101287
mmu-miR-380-3p	NA	NA	NA	NA	NA	NA	NA	NA	NA	NA	NA	NA
mmu-miR-380-5p	NA	NA	NA	NA	NA	NA	NA	NA	NA	NA	NA	NA
mmu-miR-381	-0.228799	-0.149175	-0.169389	-0.65776	NA	NA	-0.274611	-0.157936	-0.148646	-0.341153	-0.43471	-0.279885
mmu-miR-382	-0.148569	-0.0669047	-0.017499	-0.108688	0.274649	0.0341274	0.33107	0.0773649	0.0733356	-0.343931	-0.39002	-0.306997
mmu-miR-383	NA	1.23905	NA	NA	NA	NA	1.99483	2.51364	2.64837	NA	NA	-0.246265
mmu-miR-384	NA	NA	NA	NA	NA	NA	NA	NA	NA	NA	NA	NA
mmu-miR-409	NA	NA	NA	NA	NA	NA	NA	NA	NA	NA	NA	-0.638088
mmu-miR-410	NA	NA	NA	NA	NA	NA	NA	NA	NA	NA	NA	NA
mmu-miR-411	NA	NA	NA	NA	NA	NA	NA	NA	NA	NA	NA	-0.0240465
mmu-miR-412	NA	NA	NA	NA	NA	NA	NA	NA	NA	NA	NA	NA
mmu-miR-422b	-0.697134	-0.851484	-0.958271	0.0745162	-0.381852	-0.134456	-1.98792	-2.0724	-2.01258	0.447383	0.502854	0.442752	0.0106181	0.000118539	7.67876e-05	1.56859e-07
mmu-miR-423	-0.236044	-0.289812	-0.146353	-0.712201	0.00544994	-0.233182	0.171627	-0.242318	0.0809128	-0.324773	-0.253041	-0.149001
mmu-miR-424	-1.70893	-1.96686	-1.86012	NA	NA	NA	NA	-1.92407	-1.74821	0.199569	0.384568	0.0609935
mmu-miR-425	NA	NA	NA	NA	NA	NA	NA	NA	NA	NA	NA	-0.265519
mmu-miR-429	NA	NA	NA	NA	NA	NA	1.56604	1.63737	1.46299	NA	NA	NA
mmu-miR-431	NA	NA	NA	NA	NA	NA	NA	NA	NA	NA	NA	-0.0154519
mmu-miR-433-3p	-0.838907	0.0568557	NA	NA	NA	NA	1.51649	1.14231	1.16561	-1.30824	NA	-0.00118399
mmu-miR-433-5p	-0.229975	-0.252053	-0.230315	-0.783061	-0.690217	-0.602271	-0.39769	-0.0775065	-0.226602	-0.330969	-0.42183	-0.253951
mmu-miR-434-3p	-0.462947	-0.341755	-0.443012	0.446403	-0.223679	0.241862	0.962454	1.10933	1.55615	-0.645064	-0.474797	-0.220829	0.0474133	0.000877467		0.0015811
mmu-miR-434-5p	0.557621	0.425878	NA	NA	NA	NA	0.979321	1.25057	1.39433	NA	NA	-0.118658
mmu-miR-448	NA	NA	NA	NA	NA	NA	NA	NA	NA	NA	NA	NA
mmu-miR-449	-1.23139	-1.22472	-1.75107	NA	NA	NA	-1.79577	-1.6569	-1.30327	0.417403	0.38118	NA
mmu-miR-449b	NA	NA	NA	NA	NA	NA	NA	NA	NA	NA	NA	NA
mmu-miR-450	NA	NA	NA	NA	NA	NA	NA	NA	NA	NA	NA	NA
mmu-miR-450	NA	NA	NA	NA	NA	NA	NA	NA	NA	NA	NA	NA
mmu-miR-450b	NA	NA	NA	NA	NA	NA	NA	NA	NA	NA	NA	NA
mmu-miR-450b*	NA	NA	NA	NA	NA	NA	NA	NA	NA	NA	NA	NA
mmu-miR-451	-4.74316	-4.53664	-4.5241	-4.2587	-5.03921	-4.7495	-1.79868	-1.94646	-1.71174	0.216773	0.159928	0.218658		9.41562e-06	3.31051e-07	9.21742e-06
mmu-miR-452	-0.0726241	-0.0587903	-0.00565304	-0.148231	0.188358	0.0598398	0.044356	-0.197461	-0.0931911	-0.146481	-0.196713	0.0792801
mmu-miR-455-5p	NA	NA	NA	NA	NA	NA	NA	NA	NA	NA	NA	NA
mmu-miR-463	NA	NA	NA	NA	NA	NA	NA	NA	NA	NA	NA	NA
mmu-miR-464	NA	NA	NA	NA	NA	NA	NA	NA	NA	NA	NA	NA
mmu-miR-465	NA	NA	NA	NA	NA	NA	NA	NA	NA	NA	NA	-0.0377484
mmu-miR-466	0.145492	-0.0667587	0.0481593	NA	NA	NA	0.640082	-0.0337487	-0.632299	-0.495584	NA	-0.519285
mmu-miR-467*	NA	NA	NA	NA	NA	NA	NA	NA	NA	NA	NA	-0.229204
mmu-miR-467a	0.0868015	0.404595	0.418794	1.26091	1.29316	NA	0.265947	0.205622	0.284537	0.021945	-0.418291	-0.0693128
mmu-miR-467b	0.34935	0.446023	0.517964	NA	NA	NA	0.357898	0.397291	-0.260742	-0.468237	-0.549869	-0.578243
mmu-miR-468	0.507322	0.495373	0.63645	NA	NA	NA	0.196669	0.699436	0.425065	-0.0890624	-0.200059	0.221088
mmu-miR-469	NA	NA	NA	NA	NA	NA	NA	NA	NA	NA	NA	0.611068
mmu-miR-470	-0.215227	-0.196587	-0.241066	NA	NA	NA	-0.0419958	-0.360193	-0.208689	-0.330259	-0.101887	-0.065436
mmu-miR-471	NA	NA	NA	NA	NA	NA	NA	NA	NA	NA	NA	NA
mmu-miR-483	0.51166	NA	NA	NA	NA	NA	NA	NA	NA	1.09523	0.237948	0.0304469
mmu-miR-484	-0.0933948	0.208922	0.29231	0.355526	NA	0.489192	0.92158	0.454389	0.506638	0.459414	0.753959	0.305126
mmu-miR-485-3p	-0.320376	-0.114155	0.0543406	NA	NA	NA	-0.27623	-0.23177	-0.196462	0.25623	-0.285795	-0.154176
mmu-miR-485-5p	NA	NA	NA	NA	NA	NA	NA	NA	NA	NA	NA	-0.0499314
mmu-miR-486	-1.41055	-1.43052	-1.22734	NA	NA	NA	-0.951047	-0.631983	-0.650061	0.461526	0.180323	0.0731443
mmu-miR-487b	0.114882	-0.0574276	-0.0851547	-0.497249	NA	NA	1.23178	0.947987	1.30106	-0.83739	-0.343264	-0.133524
mmu-miR-488	NA	NA	NA	NA	NA	NA	NA	NA	NA	NA	NA	NA
mmu-miR-488*	NA	NA	NA	NA	NA	NA	NA	NA	NA	NA	NA	NA
mmu-miR-489	-0.248251	-0.820905	-0.535936	-2.33466	NA	-2.56706	0.140747	-0.177073	-0.571855	-1.21767	-1.36672	-1.42088
mmu-miR-490	-0.442975	-0.439879	-0.444023	NA	NA	NA	-0.932749	-0.565296	-0.82709	-0.387107	-0.0539489	-0.0780993
mmu-miR-491	NA	NA	NA	NA	NA	NA	NA	NA	NA	NA	NA	-0.112232
mmu-miR-494	-0.453176	-0.52497	-0.573562	-1.02364	-1.00806	-0.945631	-0.0487185	-0.828217	-0.908691	-0.862474	-0.569451	-0.181297
mmu-miR-495	0.475837	NA	NA	NA	NA	NA	1.43523	1.34659	1.4274	NA	NA	NA
mmu-miR-496	NA	NA	NA	NA	NA	NA	NA	NA	NA	NA	NA	NA
mmu-miR-497	NA	NA	NA	NA	NA	NA	NA	NA	NA	NA	NA	NA
mmu-miR-499	NA	NA	NA	NA	NA	NA	NA	NA	NA	NA	NA	NA
mmu-miR-500	-0.767384	-0.706688	-0.851829	-0.377925	-0.431504	0.0249883	-0.587011	-0.900905	-0.988665	-0.0407507	-0.123603	-0.18281
mmu-miR-501	NA	NA	NA	NA	NA	NA	NA	NA	NA	NA	NA	-0.190736
mmu-miR-501*	-0.255307	-0.302405	-0.296115	-0.660572	-0.668844	-0.32435	-0.322352	-0.263362	-0.548001	-0.379337	-0.427634	-0.172382
mmu-miR-503	-0.401879	-0.465146	-0.449368	-0.922171	-0.749712	-0.681856	-0.387288	-0.397857	-0.473761	-0.340189	-0.47237	-0.250616
mmu-miR-505	NA	NA	NA	NA	NA	NA	NA	NA	NA	NA	NA	NA
mmu-miR-532	NA	NA	NA	NA	NA	NA	NA	NA	NA	NA	NA	NA
mmu-miR-539	NA	NA	NA	NA	NA	NA	NA	NA	NA	NA	NA	NA
mmu-miR-540	-0.0232447	-0.264551	-0.547688	NA	NA	NA	-0.433697	NA	NA	-0.299872	NA	0.0812194
mmu-miR-541	-0.0541461	-0.0809956	-0.19907	0.501715	0.187349	0.503937	1.62366	1.33169	1.52792	-2.1259	-2.07874	NA
mmu-miR-542-3p	NA	NA	NA	NA	NA	NA	NA	NA	NA	NA	NA	-0.263266
mmu-miR-542-5p	-0.180945	-0.11197	-0.151517	NA	NA	NA	-0.109409	-0.347323	-0.287068	-0.294415	-0.372506	-0.295478
mmu-miR-543	NA	NA	NA	NA	NA	NA	NA	NA	NA	NA	NA	NA
mmu-miR-546	0.162802	-0.174987	-0.119884	-0.570258	-0.617119	-0.862839	-0.28477	-0.183247	-0.0480736	-0.12293	-0.236427	-0.0156394
mmu-miR-547	NA	NA	NA	NA	NA	NA	NA	NA	NA	NA	NA	NA
mmu-miR-551b	1.91686	1.46395	1.79694	2.25581	1.81602	2.42275	2.37338	2.63589	2.52115	NA	NA	NA
mmu-miR-592	NA	NA	NA	NA	NA	NA	NA	NA	NA	NA	NA	NA
mmu-miR-615	0.0287745	-0.365747	0.0292619	NA	NA	NA	-0.41718	NA	-0.999272	-1.09211	-0.940055	-0.28362
mmu-miR-652	-0.584386	-0.300439	-0.346739	NA	NA	NA	-0.0298415	-0.0854872	-0.140461	0.111192	0.113509	-0.16359
mmu-miR-669a	0.73834	0.625317	0.653528	NA	NA	NA	0.736487	0.631444	NA	0.0277917	0.358017	-0.452247
mmu-miR-669b	NA	1.02712	NA	NA	NA	NA	NA	NA	NA	NA	NA	NA
mmu-miR-669c	0.581579	0.694737	0.643632	0.925645	NA	1.77907	0.248356	0.366048	0.926971	-0.437746	-0.103409	-0.28682
mmu-miR-671	-0.581137	-0.634078	-0.634698	-0.472642	-0.130993	-0.239139	-0.399332	-0.61528	-0.702684	-0.318756	-0.468639	-0.100743
mmu-miR-677	NA	NA	NA	NA	NA	NA	NA	NA	NA	NA	NA	NA
mmu-miR-678	-0.0533751	-0.142607	-0.00366665	NA	NA	NA	-0.0539059	-0.143858	-0.118996	-0.0822174	-0.0722886	0.128864
mmu-miR-679	-0.110411	-0.113564	-0.171414	NA	NA	NA	-0.417481	-0.102382	-0.297416	-0.257664	-0.39021	-0.232372
mmu-miR-680	NA	NA	NA	NA	NA	NA	NA	NA	NA	NA	NA	NA
mmu-miR-681	NA	NA	NA	NA	NA	NA	NA	NA	NA	NA	NA	NA
mmu-miR-682	NA	NA	NA	NA	NA	NA	NA	NA	NA	NA	NA	NA
mmu-miR-683	NA	NA	NA	NA	NA	NA	NA	NA	NA	NA	NA	NA
mmu-miR-684	NA	NA	NA	NA	NA	NA	NA	NA	NA	NA	NA	NA
mmu-miR-685	0.53808	0.264757	0.202544	0.947314	0.752889	0.84333	-0.429074	-0.27324	-0.1673	0.0136623	-0.007876	0.178277
mmu-miR-686	NA	NA	NA	NA	NA	NA	NA	NA	NA	NA	NA	0.0624173
mmu-miR-687	NA	NA	NA	NA	NA	NA	NA	NA	NA	NA	NA	-0.145736
mmu-miR-688	-0.344258	-0.222	-0.167582	NA	NA	NA	-0.0409813	-0.454231	-0.272413	-0.302543	-0.198375	-0.100858
mmu-miR-689	-0.955171	-1.05249	-1.10462	-0.369704	-0.22048	-0.310397	-0.308057	-1.05495	-1.03734	-0.073941	0.0675246	-0.140494
mmu-miR-690	-0.0807052	0.0252166	0.201608	-0.142564	0.398457	0.446784	-0.0791902	0.0284003	0.166057	0.226185	0.0584357	0.242734
mmu-miR-691	1.22123	0.956352	1.22737	1.88103	1.97782	1.97114	0.644988	0.344362	0.0873853	-0.941201	-0.818277	-0.511377	0.00103082	0.0135606	0.000264794	0.00559624
mmu-miR-692	NA	NA	NA	NA	NA	NA	NA	NA	NA	NA	NA	NA
mmu-miR-693-5p	NA	NA	NA	NA	NA	NA	NA	NA	NA	NA	NA	-0.237693
mmu-miR-694	NA	NA	NA	NA	NA	NA	NA	NA	NA	NA	NA	NA
mmu-miR-695	-0.0876517	-0.0383118	-0.0444465	NA	NA	NA	0.0670032	-0.0960958	0.0575606	-0.234857	-0.135579	0.0145981
mmu-miR-696	NA	NA	NA	NA	NA	NA	NA	NA	NA	NA	NA	-0.143055
mmu-miR-697	0.274327	NA	NA	NA	NA	NA	0.194385	NA	NA	NA	NA	0.190794
mmu-miR-698	NA	NA	NA	NA	NA	NA	NA	NA	NA	NA	NA	NA
mmu-miR-699	-0.305739	0.0404868	0.186705	NA	NA	NA	-1.31125	-0.984819	-1.22891	-0.865301	NA	-0.125841
mmu-miR-700	-0.0272563	-0.478427	-0.379798	NA	NA	NA	-0.212656	-0.25607	-0.10938	-0.149511	-0.159998	-0.0451064
mmu-miR-701	NA	NA	NA	NA	NA	NA	NA	NA	NA	-0.419043	NA	0.0834594
mmu-miR-702	NA	NA	NA	NA	NA	NA	NA	NA	NA	NA	NA	-0.306695
mmu-miR-703	-0.97527	-0.360574	-0.828675	NA	NA	NA	NA	NA	-0.426412	0.0954785	NA	0.150186
mmu-miR-704	NA	NA	NA	NA	NA	NA	NA	NA	NA	NA	NA	NA
mmu-miR-705	0.0978203	-0.112496	-0.00760902	-0.127342	-0.122494	-0.128584	0.110756	-0.195792	-0.1445	-0.265359	-0.112507	-0.111948
mmu-miR-706	0.315477	0.0662517	0.0942223	1.07094	0.523058	0.267887	-0.204472	-0.129193	-0.105009	0.0930794	0.181961	0.0307117
mmu-miR-707	NA	NA	NA	NA	NA	NA	NA	NA	NA	NA	NA	-0.0799859
mmu-miR-708	NA	NA	NA	NA	NA	NA	NA	NA	NA	NA	NA	NA
mmu-miR-709	-0.121964	0.0248469	0.193933	-0.196627	-0.132813	-0.00132181	-0.107815	0.100144	0.239287	0.311417	0.085715	0.290695
mmu-miR-710	-0.154441	-0.23155	-0.249226	-0.749178	-0.616822	-0.630981	0.168893	-0.283148	-0.310356	-0.420014	-0.286369	-0.231417
mmu-miR-711	-0.196569	-0.229303	-0.14467	-1.09169	-1.13234	-1.25299	-0.0184431	-0.223859	-0.0767582	0.123333	0.0665273	0.14294	5.81632e-05		0.000862363	0.0291328
mmu-miR-712	NA	NA	NA	NA	NA	NA	NA	NA	NA	NA	NA	-0.122692
mmu-miR-713	0.118182	0.122242	0.027465	NA	NA	NA	-0.281652	-0.00745918	-0.132552	-0.188518	-0.215733	0.0433874
mmu-miR-714	-0.380684	-0.339532	-0.404257	-0.930161	NA	NA	-0.193855	-0.445425	-0.442066	-0.250999	-0.232	-0.080418
mmu-miR-715	NA	NA	NA	NA	NA	NA	NA	NA	NA	NA	NA	NA
mmu-miR-717	NA	NA	NA	NA	NA	NA	NA	NA	NA	NA	NA	NA
mmu-miR-718	NA	NA	NA	NA	NA	NA	NA	NA	NA	NA	NA	-0.256346
mmu-miR-719	NA	NA	NA	NA	NA	NA	NA	NA	NA	NA	NA	-0.278291
mmu-miR-720	-0.450161	-0.671913	-0.649416	-0.0597449	0.330976	0.470571	-0.0599309	-0.486265	-0.322621	0.0149223	0.227392	-0.0173791
mmu-miR-721	-0.140466	-0.120583	-0.103548	NA	NA	NA	-0.203173	-0.788914	-0.593075	-0.406527	-0.733937	-0.0601988
mmu-miR-760	0.135493	0.0871214	0.0213386	NA	NA	NA	-0.11677	-0.183266	0.291602	-0.0550605	-0.0899794	0.0547995
mmu-miR-7b	1.35297	1.50373	1.58171	NA	NA	NA	1.52855	1.88123	2.0451	NA	1.70499	NA
mmu-miR-9	0.921735	1.11595	1.14926	1.83942	1.4698	1.52457	2.22486	1.85504	1.94074	-2.62272	-2.68053	-1.88037	0.015371	0.00204013	0.000205959	9.679e-05
mmu-miR-9*	2.54152	2.54314	2.50014	3.72987	2.96434	2.82667	3.376	3.08854	2.99206	-2.17615	-2.09686	-2.01573		0.00580422	7.19362e-08	1.87863e-06
mmu-miR-92	NA	NA	NA	NA	NA	NA	NA	NA	NA	NA	NA	-0.169726
mmu-miR-93	NA	NA	NA	NA	NA	NA	NA	NA	NA	NA	NA	NA
mmu-miR-96	3.4504	3.4384	3.49337	2.19764	1.56947	1.58733	-1.47736	-1.93546	-2.09722	-3.15855	-2.91194	-2.00657	0.00126859	9.11814e-06	6.19005e-05
mmu-miR-98	0.856847	0.602048	0.602579	0.470431	0.396224	0.168223	0.564397	0.673018	0.848678	0.0352465	0.0364443	0.157487
mmu-miR-99a	0.255115	0.10775	0.147216	NA	NA	NA	0.719518	-0.595293	NA	NA	-0.718179	-0.181332
mmu-miR-99b	0.357598	0.606898	0.431553	0.972138	0.897127	0.903568	0.544931	0.552895	0.266283	-0.184325	0.000919512	-0.07144
No_known_mmu_target	0.0396953	-0.00667364	0.0423704	NA	NA	NA	-0.284588	-0.0441591	0.0715952	0.0721733	-0.105502	0.0200064
No_known_mmu_target	NA	NA	NA	NA	NA	NA	NA	NA	NA	NA	NA	-0.158059
No_known_mmu_target	NA	NA	NA	NA	NA	NA	NA	NA	NA	NA	NA	NA
No_known_mmu_target	NA	NA	NA	NA	NA	NA	NA	NA	NA	NA	NA	NA
No_known_mmu_target	NA	NA	NA	NA	NA	NA	NA	NA	NA	NA	NA	NA
No_known_mmu_target	NA	NA	NA	NA	NA	NA	NA	NA	NA	NA	NA	NA
No_known_mmu_target	NA	NA	NA	NA	NA	NA	NA	NA	NA	NA	NA	NA
No_known_mmu_target	NA	NA	NA	NA	NA	NA	NA	NA	NA	NA	NA	NA
No_known_mmu_target	NA	NA	NA	NA	NA	NA	NA	NA	NA	NA	NA	-0.279603
No_known_mmu_target	NA	NA	NA	NA	NA	NA	NA	NA	NA	NA	NA	NA
No_known_mmu_target	NA	NA	NA	NA	NA	NA	NA	NA	NA	NA	NA	NA
No_known_mmu_target	NA	NA	NA	NA	NA	NA	NA	NA	NA	NA	NA	NA
No_known_mmu_target	NA	NA	NA	NA	NA	NA	NA	NA	NA	NA	NA	NA
No_known_mmu_target	NA	NA	NA	NA	NA	NA	NA	NA	NA	NA	NA	NA
No_known_mmu_target	1.27335	1.3948	1.35286	1.77075	1.10069	1.63809	2.06504	1.88302	1.9509	-0.75465	-0.791857	-0.978759
No_known_mmu_target	NA	NA	NA	NA	NA	NA	NA	NA	NA	NA	NA	NA
No_known_mmu_target	NA	-1.08652	-1.10328	NA	NA	NA	NA	-0.991642	-0.997328	-0.346911	NA	0.0411046
No_known_mmu_target	NA	NA	NA	NA	NA	NA	NA	NA	NA	NA	NA	-0.005675
No_known_mmu_target	-0.635092	-0.239986	-0.374803	NA	NA	NA	-0.285698	-0.368365	-0.465629	-0.108442	-0.293129	-0.159251
No_known_mmu_target	NA	1.79774	NA	NA	NA	NA	NA	NA	NA	NA	NA	NA
No_known_mmu_target	NA	NA	NA	NA	NA	NA	NA	NA	NA	NA	NA	NA
No_known_mmu_target	NA	NA	NA	NA	NA	NA	NA	NA	NA	NA	NA	NA
No_known_mmu_target	NA	2.15865	NA	NA	NA	NA	NA	NA	NA	NA	NA	NA
No_known_mmu_target	NA	NA	NA	NA	NA	NA	NA	NA	NA	NA	NA	-0.545479
No_known_mmu_target	NA	NA	NA	NA	NA	NA	NA	NA	NA	NA	NA	NA
No_known_mmu_target	NA	NA	NA	NA	NA	NA	NA	NA	NA	NA	NA	NA
No_known_mmu_target	NA	NA	NA	NA	NA	NA	NA	NA	NA	NA	NA	NA
No_known_mmu_target	NA	NA	NA	NA	NA	NA	NA	NA	NA	NA	NA	NA
No_known_mmu_target	NA	NA	NA	NA	NA	NA	NA	NA	NA	NA	NA	NA
No_known_mmu_target	-2.59506	-1.9022	-1.9316	NA	NA	NA	-1.44675	-1.3613	-1.13476	0.478644	0.20949	NA
No_known_mmu_target	0.311998	0.144565	0.23441	-0.403055	-0.438884	-0.446664	-0.0663598	0.415612	0.202057	-0.114262	-0.189604	-0.0546858
No_known_mmu_target	NA	1.89554	NA	NA	NA	NA	NA	NA	NA	NA	NA	NA
No_known_mmu_target	NA	NA	NA	NA	NA	NA	NA	NA	NA	NA	NA	NA
No_known_mmu_target	0.235914	0.144318	0.201239	0.393302	0.586597	0.351514	0.0682364	0.209751	0.159347	-0.0331739	-0.132729	0.0456965
No_known_mmu_target	0.102507	0.246057	0.0142344	NA	NA	NA	0.603753	NA	NA	NA	NA	-0.13636
No_known_mmu_target	NA	NA	NA	NA	NA	NA	NA	NA	NA	NA	NA	NA
No_known_mmu_target	NA	NA	NA	NA	NA	NA	NA	NA	NA	NA	NA	NA
No_known_mmu_target	NA	NA	NA	NA	NA	NA	NA	NA	NA	NA	NA	-0.25303
No_known_mmu_target	NA	NA	NA	NA	NA	NA	NA	NA	NA	NA	NA	0.015958
No_known_mmu_target	1.1188	1.13554	1.64957	1.24509	0.649399	NA	NA	NA	NA	NA	NA	-0.0942248
No_known_mmu_target	2.65831	2.67327	2.58521	1.479	2.20992	1.75629	NA	NA	NA	NA	NA	NA
No_known_mmu_target	NA	NA	NA	NA	NA	NA	NA	NA	NA	NA	NA	-0.115384
No_known_mmu_target	1.48744	1.38326	1.5446	1.34305	1.19649	0.797267	0.578364	0.208349	0.678904	-0.900675	-1.21126	-0.358209
No_known_mmu_target	0.0171406	0.0349449	0.115906	-0.393432	-0.435085	-0.370533	0.226458	-0.198474	0.0123746	-0.296926	-0.295998	-0.165184
No_known_mmu_target	-0.0405507	-0.276884	-0.160543	-0.610961	-0.661195	-0.653084	-0.060272	0.0575892	-0.113133	-0.167902	-0.13184	-0.116459
No_known_mmu_target	-1.10063	-1.44992	-1.6124	NA	NA	NA	-1.93429	-1.16012	-1.1833	0.541191	0.410545	0.458285
No_known_mmu_target	-1.0852	-1.07457	-1.23822	NA	NA	NA	-1.11538	NA	NA	-0.186855	0.0376023	0.0322681
No_known_mmu_target	NA	NA	NA	NA	NA	NA	NA	NA	NA	NA	NA	NA
No_known_mmu_target	NA	NA	NA	NA	NA	NA	NA	NA	NA	NA	NA	-0.262555
No_known_mmu_target	NA	NA	NA	NA	NA	NA	NA	NA	NA	NA	NA	NA
No_known_mmu_target	NA	1.12406	NA	NA	NA	NA	NA	NA	NA	NA	NA	-0.101959
No_known_mmu_target	NA	NA	NA	NA	NA	NA	NA	NA	NA	NA	NA	-0.504337
No_known_mmu_target	NA	NA	NA	NA	NA	NA	NA	NA	NA	NA	NA	NA
No_known_mmu_target	NA	NA	NA	NA	NA	NA	NA	NA	NA	NA	NA	-0.339708
No_known_mmu_target	NA	NA	NA	NA	NA	NA	NA	NA	NA	NA	NA	NA
No_known_mmu_target	NA	NA	NA	NA	NA	NA	NA	NA	NA	NA	NA	NA
No_known_mmu_target	NA	NA	NA	NA	NA	NA	NA	NA	NA	NA	NA	0.0893227
No_known_mmu_target	NA	NA	NA	NA	NA	NA	NA	NA	NA	NA	NA	NA
No_known_mmu_target	NA	NA	NA	NA	NA	NA	NA	NA	NA	NA	NA	NA
No_known_mmu_target	-1.53409	-1.9188	-1.57011	-0.866317	-0.741619	-0.74675	-1.32793	-1.98494	-2.13215	-0.00301889	0.185032	0.0388769
No_known_mmu_target	NA	NA	NA	NA	NA	NA	NA	NA	NA	NA	NA	NA
No_known_mmu_target	1.2488	1.03259	0.874681	2.0317	1.48976	1.29175	2.72607	2.63956	2.89874	-2.06325	-2.38862	-0.582335
No_known_mmu_target	NA	NA	NA	NA	NA	NA	NA	NA	NA	NA	NA	NA
No_known_mmu_target	NA	NA	NA	NA	NA	NA	NA	NA	NA	NA	NA	NA
No_known_mmu_target	NA	NA	NA	NA	NA	NA	1.79997	2.32542	2.18057	NA	NA	NA
No_known_mmu_target	NA	NA	NA	NA	NA	NA	NA	NA	NA	NA	NA	-0.374891
No_known_mmu_target	NA	NA	NA	NA	NA	NA	NA	NA	NA	NA	NA	NA
No_known_mmu_target	NA	NA	NA	NA	NA	NA	NA	NA	NA	NA	NA	NA
No_known_mmu_target	NA	NA	NA	NA	NA	NA	NA	NA	NA	NA	NA	NA
No_known_mmu_target	NA	NA	NA	NA	NA	NA	NA	NA	NA	NA	NA	-0.274067
No_known_mmu_target	NA	NA	NA	NA	NA	NA	NA	NA	NA	NA	NA	-0.124517
No_known_mmu_target	-0.498975	-0.631687	-0.539684	-0.719816	-0.766919	-0.781866	-0.343917	-0.751005	-0.578514	-0.271258	-0.24565	-0.13183
No_known_mmu_target	NA	1.67961	NA	NA	NA	NA	NA	NA	NA	NA	NA	NA
No_known_mmu_target	-1.4988	-1.77712	-1.60762	-0.996297	-0.900201	-0.909576	-0.926251	-1.67565	-1.61249	-0.0592406	-0.0428839	-0.10833
No_known_mmu_target	NA	NA	NA	NA	NA	NA	NA	NA	NA	NA	NA	-0.0773719
No_known_mmu_target	-0.386628	-0.56569	-0.469064	-1.07518	-1.03733	-1.05167	0.174323	-0.223248	-0.208662	-0.244253	-0.0855648	-0.174942
No_known_mmu_target	NA	NA	NA	NA	NA	NA	NA	NA	NA	NA	NA	-0.207927
No_known_mmu_target	NA	NA	NA	NA	NA	NA	NA	NA	NA	NA	NA	-0.102402
No_known_mmu_target	NA	NA	NA	NA	NA	NA	NA	NA	NA	NA	NA	NA
spike_control_a	-0.108813	-0.0451234	-0.22579	NA	NA	NA	0.290821	0.33248	0.462547	0.529274	0.466802	0.338247
spike_control_b	-0.245821	-0.116183	-0.34465	0.937556	1.33316	2.33265	0.292338	0.275136	0.367131	0.413899	0.360885	0.660579
spike_control_c	-0.16054	-0.0939057	-0.308862	0.236023	0.148967	0.0934256	0.601214	0.355695	0.377191	0.455448	0.564669	0.593392
spike_control_d	-0.0595187	0.0466933	0.0183926	0.261323	0.173526	0.180891	0.72504	0.253174	0.281112	0.40099	0.580456	0.475697
spike_control_e	0.292248	0.409702	0.259156	0.0819685	-0.0507789	-0.0194991	0.893881	0.925265	0.870234	0.95124	0.998617	1.12688
spike_control_f	-0.547855	-0.510799	-0.583716	1.05527	1.51701	1.59654	0.0621793	-0.0170791	0.0999164	0.173313	0.168449	0.459795
spike_control_g	0.356989	0.384893	0.0959289	0.454592	0.354036	0.272374	1.04991	0.797864	0.959688	0.950539	1.06114	1.16045
spike_control_h	-0.00336437	-0.126221	-0.372149	0.20347	0.10425	0.188733	0.620586	0.279813	0.206055	0.254536	0.447975	0.444142
spike_control_i	-0.115644	0.0213768	0.203362	-0.141513	-0.087232	-0.0301701	-0.0991308	0.100257	0.23984	0.30662	0.0831108	0.290402
spike_control_j	-0.109721	0.0338335	0.200167	0.25137	0.307941	0.295425	-0.0613033	0.099748	0.241142	0.314103	0.1113	0.289467
U6-snRNA-1	0.521036	0.293293	0.248099	0.793491	0.817755	0.602083	-0.448807	-0.553089	-0.826014	-0.164931	-0.326238	-0.0495803
U6-snRNA-2	0.713059	0.232871	0.234348	0.766194	0.681051	0.640096	-0.596623	-0.878437	-0.806054	-0.242628	0.0713798	0.0217054
empty	1.86479	1.76899	2.05565	-4.91642	0.752473	1.38757	1.97231	2.29413	2.27448	2.35061	2.17952	2.68691
hsa_negative_control_1	NA	0.18302	NA	NA	NA	NA	NA	NA	NA	NA	NA	0.153845
hsa_negative_control_2	NA	NA	NA	NA	NA	NA	NA	NA	NA	NA	NA	NA
hsa_negative_control_3	NA	NA	NA	NA	NA	NA	NA	NA	NA	NA	NA	NA
hsa_negative_control_4	NA	NA	NA	NA	NA	NA	NA	NA	NA	NA	NA	NA
hsa_negative_control_5	-0.223646	-0.531739	-0.387967	NA	NA	NA	-0.0500505	-0.163981	-0.440923	-0.0115957	-0.323323	0.151632
hsa_negative_control_6	-0.32199	-0.0358261	-0.163356	NA	NA	NA	NA	0.492518	NA	-0.440491	NA	0.526122
hsa_negative_control_7	NA	NA	NA	NA	NA	NA	NA	NA	NA	NA	NA	NA
hsa_negative_control_8	-0.907493	NA	-1.81975	NA	NA	NA	NA	NA	NA	NA	NA	NA
hsa_SNORD10	NA	NA	NA	NA	NA	NA	NA	NA	NA	NA	NA	NA
hsa_SNORD118	NA	NA	NA	NA	NA	NA	NA	NA	NA	NA	NA	NA
hsa_SNORD12	NA	NA	NA	NA	NA	NA	NA	NA	NA	NA	NA	-0.150447
hsa_SNORD13	0.160336	-0.226913	-0.30409	1.06448	0.364958	0.791555	-1.31664	-1.90734	-1.74553	-0.0403355	0.222967	0.112551
hsa_SNORD14B	2.87052	2.67929	2.8	0.707557	NA	NA	-1.22545	-0.93707	-0.946368	-1.34821	-1.93498	-1.19533
hsa_SNORD15A	NA	NA	NA	NA	NA	NA	NA	NA	NA	NA	NA	NA
hsa_SNORD2	-0.540778	-0.525099	-0.550715	-0.0851238	0.0421121	NA	-1.1282	-1.11986	-1.39342	0.0353763	-0.0414514	0.0115602
hsa_SNORD3@	-1.72361	-1.32439	-1.75152	-1.26454	-1.17059	-1.07542	-0.975986	-1.38212	-1.53764	-0.0899227	0.0317374	0.0890355
hsa_SNORD4A	NA	NA	NA	NA	NA	NA	NA	NA	NA	NA	NA	NA
hsa_SNORD6	0.0548952	-0.0919545	-0.246802	NA	NA	NA	-0.379949	-0.312192	-0.232439	-0.178715	-0.0993785	0.0199342
Hy3	NA	NA	NA	NA	NA	NA	NA	NA	NA	NA	NA	NA
Hy5	-2.77572	-2.71688	-2.95634	-1.79653	NA	NA	-2.11419	-1.64848	-1.53445	-1.68157	-1.81026	-1.40153
let-7a-e	-0.0802535	0.0506405	0.232752	-0.206161	-0.32237	-0.16188	0.130278	0.13575	0.258562	0.0162157	0.0299771	-0.370145
miRPlus	NA	NA	NA	NA	NA	NA	NA	NA	NA	NA	NA	-0.0871449
miRPlus	NA	0.777682	NA	NA	NA	NA	1.45559	1.72682	1.984	NA	NA	-0.231095
miRPlus	0.685474	0.566632	0.894315	NA	NA	NA	NA	NA	NA	NA	NA	-0.00949467
miRPlus	NA	NA	NA	NA	NA	NA	NA	NA	NA	NA	NA	NA
miRPlus	NA	NA	NA	NA	NA	NA	NA	NA	NA	NA	NA	NA
miRPlus	NA	NA	NA	NA	NA	NA	NA	NA	NA	NA	NA	-0.0046366
miRPlus	NA	NA	NA	NA	NA	NA	NA	NA	NA	NA	NA	NA
miRPlus	0.0527975	NA	1.37902	NA	NA	NA	NA	NA	NA	NA	NA	NA
miRPlus	NA	NA	NA	NA	NA	NA	NA	NA	NA	NA	NA	NA
miRPlus	NA	NA	NA	NA	NA	NA	NA	NA	NA	NA	NA	NA
miRPlus	NA	NA	NA	NA	NA	NA	NA	NA	NA	NA	NA	-0.132393
miRPlus	NA	NA	NA	NA	NA	NA	NA	NA	NA	NA	NA	NA
miRPlus	NA	NA	NA	NA	NA	NA	NA	NA	NA	NA	NA	NA
miRPlus	-0.159653	-0.729215	NA	NA	NA	NA	-0.547297	NA	NA	NA	NA	0.0290181
miRPlus	NA	NA	NA	NA	NA	NA	NA	NA	NA	NA	NA	-0.0751387
miRPlus	NA	NA	NA	NA	NA	NA	NA	NA	NA	NA	NA	NA
miRPlus	NA	NA	NA	NA	NA	NA	NA	NA	NA	NA	NA	NA
miRPlus	NA	NA	NA	NA	NA	NA	NA	NA	NA	NA	NA	0.00815426
miRPlus	NA	NA	NA	NA	NA	NA	NA	NA	NA	NA	NA	NA
miRPlus	NA	NA	NA	NA	NA	NA	NA	NA	NA	NA	NA	NA
miRPlus	NA	NA	NA	NA	NA	NA	NA	NA	NA	NA	NA	NA
miRPlus	NA	NA	NA	NA	NA	NA	NA	NA	NA	NA	NA	NA
miRPlus	-0.441624	-0.495037	-0.520102	-0.975746	-0.818173	-0.683402	-0.157826	-0.337854	-0.32326	0.0450048	0.0973202	0.133095
miRPlus	NA	NA	NA	NA	NA	NA	NA	NA	NA	NA	NA	NA
miRPlus	0.299425	0.210796	0.187495	0.0815493	0.234598	0.126801	-0.108254	-0.238382	-0.320586	-0.300317	-0.393145	-0.126369
miRPlus	NA	NA	NA	NA	NA	NA	NA	NA	NA	NA	NA	-0.0266495
miRPlus	NA	NA	NA	NA	NA	NA	NA	NA	NA	NA	NA	-0.0675887
miRPlus	0.00208894	-0.0471064	0.02663	0.37674	0.838815	0.561799	-0.501427	-0.618551	-0.689154	-0.272725	-0.413573	-0.213341
miRPlus	NA	NA	NA	NA	NA	NA	NA	NA	NA	NA	NA	NA
miRPlus	NA	NA	NA	NA	NA	NA	NA	NA	NA	NA	NA	NA
miRPlus	NA	0.0483676	NA	NA	NA	NA	NA	NA	NA	NA	NA	-0.173487
miRPlus	NA	NA	NA	NA	NA	NA	NA	NA	NA	NA	NA	0.187612
miRPlus	NA	NA	NA	NA	NA	NA	NA	NA	NA	NA	NA	NA
miRPlus	NA	NA	NA	NA	NA	NA	NA	NA	NA	NA	NA	NA
miRPlus	NA	NA	NA	NA	NA	NA	NA	NA	NA	NA	NA	-0.242099
miRPlus	-0.0541033	0.224105	-0.296213	NA	NA	NA	-1.27958	-1.00422	-1.19477	0.280093	-0.0805347	0.0270464
miRPlus	NA	NA	NA	NA	NA	NA	NA	NA	NA	NA	NA	0.0131851
miRPlus	NA	NA	NA	NA	NA	NA	NA	NA	NA	NA	NA	NA
miRPlus	NA	NA	NA	NA	NA	NA	NA	NA	NA	NA	NA	NA
miRPlus	NA	NA	NA	NA	NA	NA	NA	NA	NA	NA	NA	0.00201112
miRPlus	NA	NA	NA	NA	NA	NA	NA	NA	NA	NA	NA	NA
miRPlus	NA	NA	NA	NA	NA	NA	NA	NA	NA	NA	NA	NA
miRPlus	NA	NA	NA	NA	NA	NA	NA	NA	NA	NA	NA	NA
miRPlus	NA	NA	NA	NA	NA	NA	NA	NA	NA	NA	NA	NA
miRPlus	-0.0429427	-0.14426	-0.194823	0.149796	0.498579	0.654202	-0.294623	-0.588284	-0.606237	-0.162557	-0.327363	-0.148592
miRPlus	NA	NA	NA	NA	NA	NA	NA	NA	NA	NA	NA	NA
miRPlus	0.624955	0.26856	NA	NA	NA	NA	NA	NA	NA	NA	NA	0.258166
miRPlus	0.214341	0.199456	0.148947	0.827571	0.86584	0.859502	-0.0412677	-0.506151	-0.530968	-0.316922	-0.199355	-0.0731066
miRPlus	NA	NA	NA	NA	NA	NA	NA	NA	NA	NA	NA	NA
miRPlus	1.08746	0.916507	0.938267	1.18695	1.24786	1.37719	0.334307	0.618438	0.345824	-0.142484	-0.147147	0.00820168
miRPlus	NA	NA	NA	NA	NA	NA	NA	NA	NA	NA	NA	NA
miRPlus	-0.324105	-0.451309	-0.280567	NA	NA	NA	-0.198692	-0.531154	-0.0621604	-0.00581477	0.0527731	-0.0994584
miRPlus	-1.236	-1.42993	-1.59224	-0.548552	-0.105877	-0.384854	-0.534722	-1.2555	-1.43044	-0.0939642	-0.0780341	-0.0717448
miRPlus	1.32724	1.03951	0.942436	2.44678	2.25748	1.97819	0.11922	0.339964	0.547916	-0.110138	-0.0203615	-0.0587025
miRPlus	NA	NA	NA	NA	NA	NA	NA	NA	NA	NA	NA	-0.121882
miRPlus	NA	NA	NA	NA	NA	NA	NA	NA	NA	NA	NA	NA
miRPlus	NA	NA	NA	NA	NA	NA	NA	NA	NA	NA	NA	NA
miRPlus	0.567498	-0.0161402	0.0327826	0.0959804	-0.207238	-0.577248	-0.375405	-1.05313	-0.816139	-0.498515	-0.0922397	-0.141518
miRPlus	NA	NA	NA	NA	NA	NA	NA	NA	NA	NA	NA	NA
miRPlus	0.209558	0.162008	0.132622	0.292085	0.435272	0.520659	0.007282	-0.52937	-0.529192	-0.42525	-0.313376	-0.146949
miRPlus	NA	NA	NA	NA	NA	NA	NA	NA	NA	NA	NA	NA
miRPlus	NA	NA	NA	NA	NA	NA	NA	NA	NA	NA	NA	-0.424548
miRPlus	NA	NA	NA	NA	NA	NA	NA	NA	NA	NA	NA	0.0486297
miRPlus	NA	NA	NA	NA	NA	NA	NA	NA	NA	NA	NA	-0.050331
miRPlus	-0.234568	-0.0598239	-0.0853104	NA	NA	NA	-0.447219	-0.183017	-0.127937	-0.34433	-0.441417	-0.281587
miRPlus	0.329662	-0.0287344	0.0951597	-0.19747	-0.154479	-0.378189	-0.142904	-0.0380421	-0.186368	-0.334833	-0.109382	-0.0468189
miRPlus	-0.497867	-0.747585	-0.758844	-0.839517	-0.790381	-0.955857	-0.486847	-0.702339	-0.718788	-0.229295	-0.0816478	-0.139234
miRPlus	NA	NA	NA	NA	NA	NA	NA	NA	NA	NA	NA	NA
miRPlus	NA	NA	NA	NA	NA	NA	NA	NA	NA	NA	NA	NA
miRPlus	-0.752824	-1.36095	-1.29887	-0.733353	-0.617563	-0.77116	-1.13628	-1.59231	-1.24036	0.166838	0.248035	0.0925965
miRPlus	-1.34246	-1.35155	-1.42075	NA	NA	NA	NA	NA	NA	NA	NA	-0.0078672
miRPlus	NA	NA	NA	NA	NA	NA	NA	NA	NA	NA	NA	NA
miRPlus	NA	NA	NA	NA	NA	NA	NA	NA	NA	NA	NA	NA
miRPlus	NA	NA	NA	NA	NA	NA	NA	NA	NA	NA	NA	-0.181834
miRPlus	NA	NA	NA	NA	NA	NA	NA	NA	NA	NA	NA	NA
miRPlus	NA	NA	NA	NA	NA	NA	NA	NA	NA	NA	NA	NA
miRPlus	NA	NA	NA	NA	NA	NA	NA	NA	NA	NA	NA	NA
miRPlus	NA	NA	NA	NA	NA	NA	NA	NA	NA	NA	NA	NA
miRPlus	-0.699152	-0.879429	-0.85531	-0.547342	-0.50546	-0.458997	-0.361712	-0.807826	-0.913635	-0.270264	-0.0151981	-0.110287
miRPlus	NA	NA	NA	NA	NA	NA	NA	NA	NA	NA	NA	NA
miRPlus	NA	NA	NA	NA	NA	NA	NA	NA	NA	NA	NA	-0.33232
miRPlus	NA	NA	NA	NA	NA	NA	NA	NA	NA	NA	NA	NA
miRPlus	-0.108986	-0.240855	-0.201959	-0.565486	NA	NA	-0.0986064	-0.252401	-0.174587	-0.229218	-0.144002	-0.116021
miRPlus	NA	NA	NA	NA	NA	NA	NA	NA	NA	NA	NA	0.114641
miRPlus	-0.221525	-0.32242	-0.314598	NA	NA	NA	-0.228744	-0.383587	-0.437388	-0.307142	-0.348089	-0.192933
miRPlus	NA	NA	NA	NA	NA	NA	NA	NA	NA	NA	NA	-0.508417
miRPlus	NA	NA	NA	NA	NA	NA	NA	NA	NA	NA	NA	-0.0408882
miRPlus	NA	-0.664294	NA	NA	NA	NA	NA	NA	-0.698755	NA	NA	0.0136155
miRPlus	NA	NA	NA	NA	NA	NA	NA	NA	NA	NA	NA	-0.173336
miRPlus	NA	NA	NA	NA	NA	NA	NA	NA	NA	NA	NA	NA
miRPlus	-1.60252	-1.84349	-2.06845	-0.550586	0.0246573	NA	-1.31747	-1.95406	-1.83622	0.011222	0.164639	0.0138029
miRPlus	-0.218936	-0.290507	-0.245557	NA	NA	NA	-0.0263046	0.426587	-0.261204	-0.547293	-0.629351	-0.181686
miRPlus	NA	NA	NA	NA	NA	NA	NA	NA	NA	NA	NA	0.206273
miRPlus	NA	-0.420227	NA	NA	NA	NA	NA	NA	NA	NA	NA	-0.577321
miRPlus	NA	NA	NA	NA	NA	NA	NA	NA	NA	NA	NA	NA
miRPlus	NA	NA	NA	NA	NA	NA	NA	NA	NA	NA	NA	NA
miRPlus	NA	NA	NA	NA	NA	NA	NA	NA	NA	NA	NA	NA
miRPlus	NA	NA	NA	NA	NA	NA	NA	NA	NA	NA	NA	-0.0171877
miRPlus	NA	NA	NA	NA	NA	NA	NA	NA	NA	NA	NA	NA
miRPlus	NA	NA	NA	NA	NA	NA	NA	NA	NA	NA	NA	NA
miRPlus	NA	NA	NA	NA	NA	NA	NA	NA	NA	NA	NA	NA
miRPlus	NA	NA	NA	NA	NA	NA	NA	NA	NA	NA	NA	0.150415
miRPlus	0.952358	0.888659	0.941552	2.37562	2.24326	2.27531	0.978166	0.35082	0.325236	-0.639281	-0.459222	-0.36351
miRPlus	NA	NA	NA	NA	NA	NA	NA	NA	NA	NA	NA	NA
miRPlus	NA	NA	NA	NA	NA	NA	NA	NA	NA	NA	NA	NA
miRPlus	NA	NA	NA	NA	NA	NA	NA	NA	NA	NA	NA	NA
miRPlus	NA	NA	NA	NA	NA	NA	NA	NA	NA	NA	NA	NA
miRPlus	NA	NA	NA	NA	NA	NA	NA	NA	NA	NA	NA	NA
miRPlus	0.0010018	-0.211927	-0.0996215	NA	NA	NA	-0.327577	-0.373524	0.0125183	-0.118102	-0.237786	-0.0472566
miRPlus	NA	NA	NA	NA	NA	NA	NA	NA	NA	NA	NA	NA
miRPlus	NA	NA	NA	NA	NA	NA	NA	NA	NA	NA	NA	NA
miRPlus	NA	NA	NA	NA	NA	NA	NA	NA	NA	NA	NA	NA
miRPlus	-0.0371789	-0.288959	-0.406541	NA	NA	NA	-0.376584	-0.0384243	-0.080858	-0.328797	-0.479264	0.166375
miRPlus	NA	NA	NA	NA	NA	NA	NA	NA	NA	NA	NA	NA
miRPlus	0.463794	0.26443	0.181694	-0.267728	-0.278813	-0.125102	1.31019	0.615932	0.731293	-0.348753	-0.222365	-0.0322122
miRPlus	NA	NA	NA	NA	NA	NA	NA	NA	NA	NA	NA	NA
miRPlus	NA	NA	NA	NA	NA	NA	NA	NA	NA	NA	NA	NA
miRPlus	-0.727232	-0.600255	-0.607354	NA	NA	NA	-0.227471	-0.755545	-0.499894	-0.125694	-0.24739	-0.0716177
miRPlus	NA	NA	NA	NA	NA	NA	NA	NA	NA	NA	NA	NA
miRPlus	NA	NA	NA	NA	NA	NA	NA	NA	NA	NA	NA	0.0727293
miRPlus	NA	NA	NA	NA	NA	NA	NA	NA	NA	NA	NA	-0.0834073
miRPlus	NA	NA	NA	NA	NA	NA	NA	NA	NA	NA	NA	NA
miRPlus	NA	NA	NA	NA	NA	NA	NA	NA	NA	NA	NA	NA
miRPlus	NA	NA	NA	NA	NA	NA	NA	NA	NA	NA	NA	0.0155247
miRPlus	NA	NA	NA	NA	NA	NA	NA	NA	NA	NA	NA	NA
miRPlus	NA	NA	NA	NA	NA	NA	NA	NA	NA	NA	NA	NA
miRPlus	NA	NA	NA	NA	NA	NA	NA	NA	NA	NA	NA	NA
miRPlus	NA	NA	NA	NA	NA	NA	NA	NA	NA	NA	NA	NA
miRPlus	-0.340971	-0.0729305	-0.48479	NA	NA	NA	-0.495984	NA	NA	-0.625394	-0.989552	-0.184916
miRPlus	NA	NA	NA	NA	NA	NA	NA	NA	NA	NA	NA	-0.370765
miRPlus	0.356383	0.435796	0.356752	NA	NA	NA	1.04036	0.838258	0.307944	NA	NA	NA
miRPlus	NA	NA	NA	NA	NA	NA	NA	NA	NA	NA	NA	NA
miRPlus	NA	NA	NA	NA	NA	NA	NA	NA	NA	NA	NA	NA
miRPlus	NA	NA	NA	NA	NA	NA	NA	NA	NA	NA	NA	NA
miRPlus	NA	NA	NA	NA	NA	NA	NA	NA	NA	NA	NA	NA
miRPlus	-1.18558	-1.07441	-1.18927	-0.600944	-0.280715	-0.496949	-1.09146	-1.61927	-1.52417	-0.0723351	-0.252939	-0.0720786
miRPlus	NA	NA	NA	NA	NA	NA	NA	NA	NA	NA	NA	-0.246202
miRPlus	-0.387668	-0.603777	-0.473647	-0.0707862	-0.0868958	0.0428204	-0.188376	-0.475696	-0.242439	-0.210436	-0.0967165	-0.0815219
miRPlus	-0.0838761	0.0245666	-0.0171269	-0.4629	-0.517605	-0.61312	0.0410946	-0.437271	-0.373304	-0.47196	-0.302223	-0.312399
miRPlus	-0.574272	-0.181345	NA	NA	NA	NA	NA	NA	NA	NA	NA	-0.305082
miRPlus	-0.089725	-0.354758	-0.328663	NA	NA	NA	-0.276641	-0.262052	0.0371328	-0.154046	-0.0564842	-0.00540957
miRPlus	NA	NA	NA	NA	NA	NA	NA	NA	NA	NA	NA	0.00276797
miRPlus	NA	NA	NA	NA	NA	NA	NA	NA	NA	NA	NA	NA
miRPlus	NA	NA	NA	NA	NA	NA	NA	NA	NA	NA	NA	NA
miRPlus	NA	NA	NA	NA	NA	NA	NA	NA	NA	NA	NA	0.0612175
miRPlus	0.0273056	-0.0356379	0.0351676	-0.413725	-0.326289	-0.294635	0.150146	-0.25721	-0.12768	-0.436742	-0.173488	-0.173848
miRPlus	-0.0874664	0.0689167	0.1888	NA	NA	NA	0.213016	-0.784122	-0.554741	NA	NA	-0.155975
