# Supplementary material for: Altered retinal microRNA expression profile in a mouse model of retinitis pigmentosa
Source: Genome Biol. 2007 Nov 22;8(11):R248. doi: 10.1186/gb-2007-8-11-r248 (PMC2258196; doi:10.1186/gb-2007-8-11-r248)
Supplement: Additional data file 2 — Global normalised log2 ratios are given for c57, 129, and P347S retinas at age 1 month; analysis was carried out in triplicate. P values by analysis of variance and Student's t-test are also provided. [file gb-2007-8-11-r248-S2.xls]

## Sheet: Additional Data File 2
Additional Data File 2:
Ambion miR Microarray Data
	Global Normalised Log2 Ratios									ANOVA (p-values)	t-test (p value)	t-test (p value)
miR Name	Retina c57 (1)	Retina c57 (2)	Retina c57 (3)	Retina 129 (1)	Retina 129 (2)	Retina 129 (3)	Retina P347S (1)	Retina P347S (2)	Retina P347S (3)		129 vs c57 retina	P347S vs c57 retina
hsa_let_7a	15.7581	16.7158	16.291	16.4722	16.2748	16.5752	16.0617	16.5483	16.2938
hsa_let_7b	15.4928	15.9071	15.7833	15.9031	15.9385	16.1725	15.4576	15.9771	15.8975		0.037251
hsa_let_7c	15.9998	16.775	16.6434	16.6117	16.5648	16.8041	16.1902	16.7167	16.6054
hsa_let_7d	15.3701	15.7059	15.5373	15.481	15.2862	15.6462	15.2535	15.5704	15.4374
hsa_let_7e	13.3626	13.8796	13.38	13.6092	13.3485	13.7476	13.4872	14.0262	13.6334
hsa_let_7f	14.3168	14.5459	13.8474	14.2882	14.2526	14.0383	14.2822	14.5798	13.9351
hsa_let_7g	14.6408	14.7948	14.3824	14.6448	14.3844	14.806	14.3407	14.6932	14.5325
hsa_let_7i	13.7247	13.5049	13.3628	13.1717	13.4769	13.3892	13.2061	13.6584	13.3
hsa_miR_1	6.05216	6.58329	6.5638	6.17692	6.16943	6.77894	8.21596	7.71001	7.85	0.00120025		2.36662e-06
hsa_miR_100	12.4224	12.3225	12.0114	12.2824	12.3802	12.3744	12.3613	12.2029	12.479
hsa_miR_101	8.11926	8.14681	7.83596	8.3117	8.72751	8.36934	8.40334	8.04999	8.1484		0.00963269
hsa_miR_103	13.9759	13.408	13.2656	13.2736	13.0633	13.4822	13.5507	13.5275	13.5537
hsa_miR_105	5.6908	6.04317	5.62555	5.78638	5.91563	5.75984	5.56148	5.83854	6.138
hsa_miR_106a	10.3178	10.3082	9.94123	9.90947	9.75651	10.0554	11.0577	10.985	10.4994	0.00653164		0.00023163
hsa_miR_106b	10.65	10.6127	10.3936	10.396	10.3261	10.3618	10.5185	10.2995	10.1159			0.0261451
hsa_miR_107	13.9807	13.4191	13.5298	13.4586	13.0985	13.6259	13.6137	13.5869	13.6249
hsa_miR_10a	6.3251	6.4065	6.1843	6.03272	6.32435	6.27883	6.31543	5.99573	6.138
hsa_miR_10b	5.92953	6.32369	5.67311	6.36987	6.14592	5.73482	5.37254	6.02528	5.90645
hsa_miR_122a	6.23329	6.71951	6.40069	6.33942	6.48351	6.39665	6.39396	6.25523	6.83633
hsa_miR_124a	15.9998	17.671	17.7645	17.8025	17.2373	16.931	17.5845	17.4235	17.8219
hsa_miR_125a	13.6063	13.9959	13.9841	14.3572	14.1275	14.2461	14.1636	14.046	14.3007		0.00127562	0.00950837
hsa_miR_125b	14.3496	14.5472	14.6725	14.6781	14.8064	14.7901	14.7869	14.6599	14.9079		0.0233172	0.0195602
hsa_miR_126	12.9106	12.846	12.7654	12.6378	12.3586	12.4236	12.4445	12.4214	12.7122	0.0292976	0.00157356	0.00345524
hsa_miR_126_AS	6.84442	6.6755	6.63902	6.10657	6.25994	6.22531	6.53947	6.52886	6.42904	0.000915953	0.00673951
hsa_miR_127	10.4098	9.98668	10.2317	9.88837	10.298	10.0528	9.85592	9.88181	10.1634
hsa_miR_128a	11.2868	11.0865	11.2396	11.3476	11.0887	11.5569	11.131	11.18	11.2744
hsa_miR_128b	11.0983	10.9572	11.0233	11.2204	10.9074	11.2831	10.9069	10.9983	11.1429
hsa_miR_129	10.3116	10.5109	11.0968	10.46	10.8366	10.7612	10.0378	10.2303	10.2644			0.00524343
hsa_miR_130a	12.6043	12.1713	11.8919	12.0052	11.803	11.9349	11.9257	12.1356	11.8838		0.0350012
hsa_miR_130b	9.59973	9.40605	9.22625	9.33494	9.42884	9.19064	8.78813	9.03155	8.7379	0.0100758		0.00016345
hsa_miR_132	11.3065	11.6591	11.9276	12.0587	11.5163	11.9648	11.1086	11.1203	11.3389			0.00339084
hsa_miR_133a	8.10885	8.87574	8.4047	8.07093	8.42997	8.77933	11.153	10.4483	11.0168	0.000284035		3.8426e-09
hsa_miR_133b	7.96917	8.51657	7.7361	7.7819	8.21786	8.50424	10.8681	10.3018	10.8907	0.000192918		3.45743e-09
hsa_miR_134	8.54302	8.24092	8.61939	8.34303	8.51611	8.55632	8.29729	8.48756	8.36498
hsa_miR_135a	6.25212	6.6755	5.9308	6.21088	6.04793	5.9018	6.28829	5.99573	6.24152
hsa_miR_135b	6.48519	6.43309	7.00464	6.76403	6.32435	6.45997	6.69278	6.6677	6.27448
hsa_miR_136	7.25987	7.7902	6.86501	7.47785	6.84874	7.20758	7.81144	7.71001	7.58393
hsa_miR_137	6.72745	6.69767	6.9855	6.66886	7.00197	7.16042	7.04238	6.70507	7.04309
hsa_miR_138	11.4222	10.5482	10.8561	10.6301	11.2601	10.9448	10.6823	10.8882	10.8677
hsa_miR_139	8.11666	8.35757	8.46838	8.66167	8.12346	8.60306	8.28347	8.46856	8.68928
hsa_miR_140	8.85786	8.50397	8.52271	8.74618	8.64067	8.58168	9.03913	8.71189	8.89084
hsa_miR_141	5.96399	6.37941	6.4571	5.78638	6.12202	6.34731	6.08295	6.03984	6.42904
hsa_miR_142_3p	6.06282	6.23596	6.31181	6.03272	5.96997	6.03149	6.20375	6.29234	6.30671	0.0218226
hsa_miR_142_5p	5.96399	5.8992	6.15062	5.87307	5.94304	5.92421	6.17446	6.36389	6.33826	0.00774241
hsa_miR_143	11.1842	11.3363	10.4526	11.2864	9.88264	10.7715	10.9752	11.2449	11.5443
hsa_miR_144	5.8086	5.69735	6.76762	6.0701	6.07304	5.73482	5.80732	5.83854	6.17332
hsa_miR_145	11.8911	11.7251	11.0426	11.991	10.6846	11.5199	11.668	12.0919	12.3622
hsa_miR_146a	8.15762	7.89035	7.87822	7.59947	7.06662	7.69882	8.87827	8.73024	9.05813	0.000879362	0.00621308	3.24512e-05
hsa_miR_146b	9.59227	9.11833	9.38139	9.65218	9.50341	9.71903	10.659	10.5532	11.1156	0.00062035		1.00795e-08
hsa_miR_147	5.9753	6.14269	5.62555	5.78638	6.19258	6.16978	6.08295	6.24265	5.86412
hsa_miR_148a	9.59973	9.74023	9.08438	9.71044	8.55281	9.60881	9.84655	9.90219	9.7867
hsa_miR_148b	7.99482	8.30769	8.16103	8.39629	7.5285	8.21129	7.99215	8.24438	7.94616
hsa_miR_149	8.84537	8.51657	8.58149	8.79233	8.81699	8.91376	9.10743	8.90398	9.05333	0.0277967		0.00768158
hsa_miR_150	8.76974	8.85107	9.1592	9.39227	8.79418	9.47018	8.69198	8.36082	8.96419
hsa_miR_151	6.64392	6.14269	6.75638	6.51336	6.77338	6.5646	6.31543	6.30451	6.27448
hsa_miR_152	8.9306	8.85604	8.16957	8.58509	7.80408	8.52679	8.92799	9.02785	8.93842
hsa_miR_153	8.11926	8.79526	8.08184	8.45485	7.3733	7.80094	8.58897	8.27906	8.23558
hsa_miR_154	8.83119	8.95659	9.3479	8.86432	9.12189	9.06269	9.13848	8.88158	8.93321
hsa_miR_154_AS	8.35104	7.71572	8.09086	7.87054	8.19484	7.9858	8.30415	8.1924	7.95646
hsa_miR_155	6.07341	6.17444	6.37166	5.83035	5.91563	6.34731	6.53947	7.11969	7.25773	0.0148717		0.00437111
hsa_miR_15a	10.8939	10.7283	10.5226	10.3734	10.5367	10.3086	10.5347	10.4323	9.88173			0.00905718
hsa_miR_15b	12.4794	12.7313	12.4159	12.7106	11.6973	12.5129	12.1857	12.2394	11.8798			0.016578
hsa_miR_16	15.802	15.7985	15.8294	15.7303	15.403	15.6312	15.4446	15.4189	15.2845	0.00892305	0.019714	7.12711e-05
hsa_miR_17_3p	7.86795	7.55419	7.34255	7.50577	7.86367	7.58895	7.46516	6.69581	7.04309			0.0449329
hsa_miR_17_5p	9.98353	10.1186	9.66431	9.89367	9.62045	9.97152	10.9436	10.9064	10.3392	0.0101055		4.90199e-05
hsa_miR_181a	15.8608	16.2341	16.4439	16.4667	16.1364	16.5255	16.2378	16.2639	16.29
hsa_miR_181b	15.2881	15.1634	15.3687	15.3469	15.1255	15.5825	15.143	15.225	15.2673
hsa_miR_181c	10.8284	10.727	10.5958	10.6428	10.5367	10.8271	10.5947	10.7146	10.4888
hsa_miR_181d	13.3623	13.136	13.0837	13.3206	13.0026	13.579	13.1957	13.2305	13.2618
hsa_miR_182	15.9998	17.671	17.7643	17.8025	17.1987	16.931	17.2621	17.2014	17.0697
hsa_miR_182_AS	6.22379	6.32369	6.1843	6.80939	6.72623	6.27883	6.01866	6.40972	5.77569
hsa_miR_183	15.1379	15.1292	15.3606	15.307	14.4923	15.2846	14.1008	14.0394	14.1242	0.00559334		3.47511e-07
hsa_miR_184	13.2233	14.4271	13.0709	13.7078	13.3498	13.5569	14.1014	14.5989	13.9442			0.0183927
hsa_miR_185	10.3497	10.2771	10.5126	10.6381	10.5526	10.6738	10.4811	10.71	10.6162		0.0248976
hsa_miR_186	7.07495	7.03066	6.21722	7.3907	7.01513	6.79135	7.09065	6.91914	7.15437
hsa_miR_187	9.88781	9.83387	10.0723	10.1096	10.1044	10.1863	10.1199	10.2653	10.2266	0.0220472	0.0269018	0.00773624
hsa_miR_188	6.17534	6.14269	6.24943	6.33942	5.94304	6.13156	5.91671	6.17808	6.17332
hsa_miR_189	6.78711	6.80374	6.77876	6.33942	6.53902	6.77894	7.10639	7.64387	7.13641	0.0146068
hsa_miR_18a	6.75427	6.51011	6.42917	6.54045	6.66089	6.41274	6.60715	6.98911	6.30671
hsa_miR_18a_AS	5.85815	6.23596	6.84392	5.91461	6.21538	5.85595	5.64791	6.11057	6.24152
hsa_miR_18b	6.44472	6.43309	5.67311	6.30832	6.38607	5.87905	6.67184	6.61961	6.17332
hsa_miR_190	6.11503	5.51401	5.30446	5.54512	5.85925	5.96805	5.76901	6.12432	5.63254
hsa_miR_191	14.449	14.2564	14.2371	14.3093	13.9621	14.4078	13.8547	13.861	13.8742
hsa_miR_191_AS	6.10473	6.20552	5.96977	5.99438	6.36579	6.13156	6.20375	6.24265	6.30671	0.0233763		0.000311652
hsa_miR_192	9.31043	9.21817	9.51308	9.17426	8.97747	9.1597	9.18385	9.09666	9.01439		0.0268882	0.0215383
hsa_miR_193a	6.05216	6.17444	5.71923	5.95502	5.91563	5.78445	5.98545	5.80503	6.02672
hsa_miR_193b	6.88749	6.97716	6.58931	7.18174	7.09169	7.17947	7.7015	7.67259	7.44468	0.00169939		0.0233127
hsa_miR_194	9.9172	9.89067	9.81894	10.1479	9.37348	9.93122	10.2921	10.2778	10.2116			0.0124063
hsa_miR_195	11.6621	11.4944	11.4088	11.7673	11.0793	11.7293	11.7855	11.6589	11.8919
hsa_miR_196a	5.9753	5.86093	6.0809	6.0701	5.91563	6.03149	5.88112	5.69978	5.94763
hsa_miR_196b	6.04142	5.8992	6.34204	6.17692	6.07304	5.9018	6.08295	6.20424	6.06475
hsa_miR_197	6.14549	6.26579	5.96977	6.45764	6.19258	5.9895	5.76901	6.29234	6.88009
hsa_miR_198	6.00872	6.6755	6.6871	5.99438	5.99641	6.50573	6.26064	6.32855	6.27448
hsa_miR_199a	6.84442	6.8441	7.24917	7.19892	6.12202	6.87536	6.97543	7.36196	7.15437
hsa_miR_199a_AS	8.41791	8.51657	7.85724	8.32745	7.14058	8.54163	7.75251	8.71419	8.21856
hsa_miR_199b	5.89426	6.07709	6.21722	5.99438	6.38607	6.39665	6.41924	5.50638	6.42904
hsa_miR_19a	6.35157	6.86387	6.51142	6.83155	6.52075	6.63502	6.86885	6.45417	6.59532
hsa_miR_19b	10.9675	11.3783	11.072	11.2955	11.6108	10.9009	11.3274	11.119	10.9474
hsa_miR_200a	6.92932	8.40578	7.09677	8.11697	7.61768	7.66537	7.15261	8.35492	7.95646
hsa_miR_200a_AS	5.95259	5.86093	6.00774	6.14216	6.46453	5.85595	6.01866	6.24265	6.138
hsa_miR_200b	7.32413	9.11418	7.87822	8.66167	8.08014	8.36518	7.81144	8.75285	8.61965
hsa_miR_200c	7.33753	8.95196	7.95921	8.50421	8.03548	8.15933	7.63782	8.5457	8.44767
hsa_miR_202	6.45291	6.60689	6.48451	6.56705	6.93431	6.38039	6.01866	6.9815	7.13641
hsa_miR_202_AS	5.89426	6.11025	5.9308	6.10657	5.85925	5.9018	5.91671	5.82188	5.68177
hsa_miR_203	8.11406	8.74259	7.84664	8.15278	7.81921	7.83143	8.26249	9.01294	8.68928
hsa_miR_204	15.2968	15.662	15.042	15.9853	15.4419	15.7875	15.9594	15.9057	16.0382	0.0483422	0.00871531	0.000293847
hsa_miR_205	8.17269	9.70761	8.52271	9.94822	8.06117	8.90518	7.65936	9.78306	9.11905
hsa_miR_206	6.98707	7.33023	6.75638	6.85338	7.09169	7.5007	7.12196	8.1924	7.17212
hsa_miR_208	5.82114	5.8992	5.41904	5.54512	5.88771	5.73482	5.64791	4.94236	5.68177
hsa_miR_20a	9.04697	9.07211	8.69233	8.7403	8.75139	8.8316	9.82284	9.77534	9.27133	0.00665094		0.00018701
hsa_miR_20b	9.20806	9.17111	8.32286	8.86432	8.62783	9.1645	9.93324	9.9352	9.39018	0.0479227		0.00049552
hsa_miR_21	12.0711	12.2418	12.1517	12.1197	12.014	12.1841	12.4351	12.4433	12.4085	0.0028353		0.00538752
hsa_miR_210	11.5262	11.0016	11.6003	11.1301	11.5677	11.1096	11.4447	11.2865	11.2241
hsa_miR_211	7.59373	7.84114	7.13204	7.89187	7.61768	7.79476	7.68058	7.34424	7.42999
hsa_miR_212	7.59373	7.97492	8.06364	8.17035	7.84161	8.16892	7.28304	7.14036	7.62322	0.0221018		0.0133395
hsa_miR_213	8.31528	8.36455	8.10872	8.27966	8.19484	8.36934	8.33127	8.57137	8.41067
hsa_miR_214	6.15551	5.78135	6.15062	6.10657	6.12202	5.9895	6.20375	6.61961	6.138
hsa_miR_215	5.79596	5.56194	6.28095	5.78638	5.80068	5.73482	5.51636	5.05577	5.16938	0.0464631		0.0134425
hsa_miR_216	7.14772	6.99521	7.09677	6.93757	6.93431	6.94371	7.12196	6.38698	6.56889
hsa_miR_217	6.41153	6.43309	6.40069	6.30832	6.46453	6.5646	6.23247	6.46507	6.33826
hsa_miR_218	9.95402	10.1694	9.51811	9.75192	9.80677	9.93684	10.7206	10.6814	10.5766	0.00421399		1.48816e-05
hsa_miR_219	5.92953	6.04317	6.90629	6.45764	6.19258	5.65719	6.20375	6.20424	5.90645
hsa_miR_22	12.4351	12.4857	12.5667	12.0468	12.3031	11.9586	12.1418	11.7721	12.1729	0.0307188	0.00735351	0.00414667
hsa_miR_220	5.79596	5.97291	5.52575	6.24408	6.09773	5.80866	6.01866	4.91276	5.16938
hsa_miR_221	9.91271	9.90272	9.41411	9.56842	9.2971	9.92415	9.70329	10.0327	10.0951
hsa_miR_222	9.04969	9.3043	9.00547	9.38099	8.82076	9.50279	9.4359	9.28847	9.89519			0.0211759
hsa_miR_223	6.86303	6.95888	6.4571	6.79818	6.62709	6.82795	6.9582	6.95065	6.90149
hsa_miR_224	6.69323	7.1321	5.24389	5.69441	6.38607	6.26121	6.5162	6.37548	6.02672
hsa_miR_23a	12.8676	13.0885	12.3983	13.0833	11.3671	13.0186	13.1124	13.0892	13.3426
hsa_miR_23b	13.5299	13.7246	13.275	13.6729	12.3025	13.6157	13.5718	13.7483	13.785
hsa_miR_24	13.2307	13.256	13.0746	13.2629	12.1743	13.1597	13.1816	13.2934	13.3943
hsa_miR_25	12.4659	12.255	12.1685	11.8637	11.5319	11.8646	11.4853	11.3502	11.2989	0.000940141	6.15981e-05	5.07921e-08
hsa_miR_26a	15.9998	16.546	16.5813	16.7791	15.9078	16.7392	16.5676	16.5862	16.6387
hsa_miR_26b	12.4787	12.4639	11.9898	12.2257	11.1394	12.4044	12.1494	12.1165	11.9362
hsa_miR_27a	8.8438	8.97954	8.75609	9.06568	7.86367	8.78869	9.11915	9.38576	9.22091
hsa_miR_27b	12.1101	11.921	11.6408	11.6126	10.3101	11.6562	11.4951	11.7182	11.6489		0.00724235
hsa_miR_28	8.68117	8.65979	8.25227	8.64291	8.47846	8.87033	8.56632	8.5222	8.38801
hsa_miR_296	6.50107	7.11567	6.61438	6.99766	6.46453	6.59318	6.90525	6.49731	6.98409
hsa_miR_299_3p	5.98652	5.82167	6.11617	5.59652	6.38607	6.07233	6.08295	5.99573	5.86412
hsa_miR_299_5p	6.5477	6.37941	6.63902	6.45764	6.19258	6.31347	6.41924	6.75047	6.62129
hsa_miR_29a	14.2862	14.4507	14.8411	14.6228	14.7316	14.6049	15.039	14.8084	14.9759			0.00212829
hsa_miR_29b	9.64547	9.94996	9.97208	10.0203	9.96497	9.93825	10.2465	10.0272	10.1251			0.0439948
hsa_miR_29c	12.2852	12.4318	12.2908	12.5218	12.6937	12.3219	12.6612	12.3122	12.3824
hsa_miR_301	8.98569	9.21817	9.02443	8.76944	8.13561	8.46196	8.73832	8.58907	8.43298	0.0277537	0.000372557	0.00284851
hsa_miR_302a	5.91787	5.78135	5.96977	6.21088	5.70832	5.96805	5.74949	5.28524	5.63254
hsa_miR_302a_AS	5.8086	5.69735	5.67311	5.59652	6.04793	6.22531	5.88112	5.90341	5.58167
hsa_miR_302b	5.92953	5.82167	5.9308	5.25891	5.96997	5.83249	5.88112	6.06853	5.82055
hsa_miR_302b_AS	5.9411	5.73993	6.1843	5.91461	5.96997	5.9895	5.98545	5.567	5.94763
hsa_miR_302c	5.89426	6.14269	6.48451	6.30832	6.16943	5.9895	5.98545	6.90312	6.10183
hsa_miR_302c_AS	5.84591	5.73993	6.11617	5.87307	5.94304	6.03149	5.64791	6.56989	5.72946
hsa_miR_302d	6.0306	5.73993	5.80745	6.42896	5.99641	5.78445	6.23247	5.85502	5.68177
hsa_miR_30a_3p	8.43259	8.85604	8.72166	8.70454	8.5886	8.64833	8.6223	8.72338	8.70159
hsa_miR_30a_5p	14.4716	14.6168	14.5092	14.7355	14.544	14.5949	14.6895	14.5183	14.6056
hsa_miR_30b	13.4534	13.5774	13.3987	13.7528	13.7632	13.4807	14.1107	13.5729	13.8274			0.0104765
hsa_miR_30c	14.493	14.4978	14.5961	14.6257	14.5757	14.3586	14.7077	14.3803	14.5256
hsa_miR_30d	14.7415	14.84	14.8775	15.0479	14.993	14.9449	14.9368	14.7609	14.9639		0.0501911
hsa_miR_30e_3p	8.55073	9.11833	9.1506	8.94827	8.832	8.97519	8.74842	8.77291	8.7379
hsa_miR_30e_5p	13.2039	13.3999	13.3813	13.4078	13.2702	13.2306	13.4623	13.103	13.2169
hsa_miR_31	11.929	12.7598	11.6675	11.9673	11.5462	12.1317	12.9155	12.9987	12.4848			0.00461033
hsa_miR_32	5.89426	5.65353	6.11617	5.95502	5.57574	5.70938	5.84467	5.77075	5.77569
hsa_miR_320	11.2422	11.7607	11.9225	12.2965	12.0784	12.4213	11.5473	11.8918	12.0154		0.00035041
hsa_miR_323	7.5172	7.60221	6.88579	7.11088	6.69392	7.27999	7.52503	7.25854	7.35421
hsa_miR_324_3p	7.98632	7.8311	8.39016	7.83793	8.34882	8.18318	8.28347	8.03163	8.49792
hsa_miR_324_5p	7.23622	7.19599	7.16648	7.12892	7.27809	7.16998	6.75386	6.98911	6.72079
hsa_miR_325	6.12525	5.56194	5.96977	6.03272	5.3526	5.70938	5.60531	5.98074	5.72946
hsa_miR_326	6.36895	6.4065	6.84392	6.85338	6.6775	6.5646	6.23247	7.18083	6.17332
hsa_miR_328	6.81286	7.41328	7.52633	7.07411	7.48176	7.44663	7.28304	6.99668	7.40015
hsa_miR_329	5.96399	5.82167	5.57646	5.99438	6.09773	5.80866	5.64791	5.9192	6.17332
hsa_miR_33	6.06282	5.97291	6.04477	6.10657	5.99641	6.05205	5.72971	5.73568	5.58167	0.000771293
hsa_miR_330	6.2707	6.37941	6.37166	6.10657	5.96997	6.44439	6.23247	6.02528	6.54196
hsa_miR_331	9.15085	8.94731	9.18049	9.39975	9.80487	9.35093	9.67709	9.47418	9.64089	0.0242012	0.00422882	0.00174912
hsa_miR_335	10.7038	10.9767	10.252	11.0192	10.2217	11.1245	11.486	11.2011	11.1542			0.00530107
hsa_miR_337	7.73225	7.67138	7.34255	7.42034	7.89971	7.43874	7.79206	7.65351	7.48788
hsa_miR_338	7.25987	7.5171	6.75638	7.53317	7.41368	7.06124	7.52503	7.8296	7.35421			0.038
hsa_miR_339	7.17285	7.04806	7.1834	7.09261	7.5915	6.47538	7.78228	7.30202	7.73508
hsa_miR_340	7.32413	7.3444	6.80081	7.21591	7.1762	7.45448	7.18262	7.08458	6.92259
hsa_miR_342	13.2244	13.0901	13.0234	13.2652	12.2555	13.2526	13.1708	12.9686	13.2018
hsa_miR_345	6.06282	5.65353	6.81171	6.42896	6.34522	6.34731	6.39396	6.6865	6.51454			0.0476584
hsa_miR_346	6.23329	6.6755	6.82252	6.30832	6.71017	6.8985	6.81249	6.91914	7.0998
hsa_miR_34a	10.6333	9.64008	9.64912	9.2382	9.36834	9.33398	9.48506	9.18081	9.73073		0.00540896	0.0216888
hsa_miR_34b	6.51678	5.93651	6.04477	6.21088	6.04793	6.34731	6.17446	6.51842	6.24152
hsa_miR_34c	6.94689	6.86387	6.42917	6.36987	6.23783	6.29625	6.49255	6.55974	6.42904	0.0485704	0.0435165
hsa_miR_361	11.7504	11.7573	11.8789	12.0994	11.5157	12.1026	11.7067	11.7234	11.9073
hsa_miR_362	7.87717	8.13052	8.08635	7.7819	8.35403	7.67884	8.22683	7.69142	7.64884
hsa_miR_363	6.10473	6.00845	6.11617	6.30832	5.94304	6.11208	5.60531	6.17808	6.20781
hsa_miR_363_AS	6.26144	6.07709	6.61438	5.32049	5.94304	5.9463	5.76901	7.41952	6.138
hsa_miR_365	6.15551	6.11025	6.71056	6.64406	6.25994	6.27883	6.75386	6.40972	6.62129
hsa_miR_367	5.84591	5.86093	6.37166	5.87307	5.73974	5.68351	6.44409	6.59992	6.06475
hsa_miR_368	6.25212	5.97291	6.00774	6.27654	6.07304	6.03149	6.05116	6.22995	5.77569
hsa_miR_369_3p	6.12525	5.8992	6.15062	6.39971	6.16943	6.31347	6.26064	5.85502	6.138
hsa_miR_369_5p	9.22624	9.39243	9.41051	9.2382	9.35021	9.21631	9.09164	9.26663	9.33593
hsa_miR_370	7.43223	7.64869	7.93938	6.69324	7.60901	7.31489	6.99246	7.41952	7.69875
hsa_miR_371	6.00872	5.73993	6.42917	5.87307	6.02239	6.11208	6.17446	5.88745	6.51454
hsa_miR_372	5.78321	5.97291	6.15062	5.80852	5.57574	6.15079	5.95147	6.05426	5.63254
hsa_miR_373	5.99766	6.00845	6.1843	6.45764	6.04793	5.9018	5.91671	6.37548	5.9877
hsa_miR_373_AS	6.12525	6.43309	6.42917	5.78638	6.02239	5.9018	6.14458	6.71426	6.59532	0.0368395
hsa_miR_374	5.66333	5.97291	6.69888	6.03272	6.23783	6.09234	5.84467	4.18623	6.10183
hsa_miR_375	8.4305	8.38531	8.3305	8.32745	8.44956	8.31424	8.11425	8.07173	8.4766
hsa_miR_376a	6.7342	6.80374	6.24943	6.48576	6.28172	6.29625	6.65059	6.44318	6.20781
hsa_miR_376a_AS	5.9411	5.69735	5.96977	5.78638	5.83025	5.96805	6.08295	5.64428	5.86412
hsa_miR_376b	5.63536	6.07709	5.24389	5.87307	5.4306	5.45909	5.60531	5.567	6.02672
hsa_miR_377	7.99482	8.28578	8.00761	8.31959	7.01513	7.81321	7.98363	8.28838	7.96668
hsa_miR_378	8.06108	8.08049	7.79243	7.31385	8.25173	7.68553	7.72212	7.94006	8.03631
hsa_miR_379	9.63372	9.3402	9.48255	9.14343	9.52436	9.23698	9.267	9.54588	9.11905
hsa_miR_380_3p	6.54003	5.56194	5.57646	5.59652	5.94304	5.65719	5.84467	4.54843	5.90645
hsa_miR_380_5p	6.29815	5.93651	6.31181	6.27654	5.77051	5.9018	6.08295	6.16482	6.10183
hsa_miR_381	7.60856	7.08226	6.75638	6.45764	7.54678	7.1508	7.16769	7.3323	7.36969
hsa_miR_382	11.0122	10.9801	11.3527	10.8246	11.1847	10.9895	10.4872	11.1745	10.7732			0.0365064
hsa_miR_383	7.51326	7.08226	7.29661	8.19632	7.81921	7.89632	7.60489	7.41952	8.02657	0.0422154	0.00339358
hsa_miR_384	6.12015	5.69735	5.62555	6.14216	5.83025	6.05205	6.14458	5.35493	5.52905
hsa_miR_409_3p	7.81774	7.63721	7.34255	7.47785	7.87095	7.65859	7.4405	7.5282	7.29061
hsa_miR_409_5p	8.59802	8.31492	8.38284	8.27154	8.39503	8.28368	8.46586	8.50632	8.3956
hsa_miR_410	8.58117	8.49763	8.4047	8.18772	8.56634	8.1973	8.50808	8.85465	8.11199
hsa_miR_412	6.74761	6.35182	6.00774	6.33942	5.83025	6.13156	6.20375	5.71784	6.24152
hsa_miR_422a	9.65356	9.24872	8.95695	9.35815	9.47261	9.22553	9.32889	9.14021	9.17309
hsa_miR_422b	11.765	11.253	11.2816	11.2579	11.4876	11.186	11.0404	10.9135	11.0412			0.00238723
hsa_miR_423	9.05919	9.02436	9.44258	9.25889	9.2971	9.23012	9.02673	9.01481	8.93842
hsa_miR_424	5.96399	5.86093	6.34204	5.99438	6.04793	5.78445	5.98545	6.70507	6.06475
hsa_miR_425	7.38135	6.82406	7.29661	7.07411	7.05391	6.95479	6.79321	6.71426	6.92259			0.0195346
hsa_miR_429	6.18516	5.65353	6.48451	5.83035	6.44531	6.26121	6.56238	6.05426	6.10183
hsa_miR_431	6.91154	6.74102	6.4571	7.03639	6.78877	6.88698	6.9582	7.09872	6.94338
hsa_miR_432	6.14549	6.95888	7.26515	6.93757	6.36579	6.53546	6.14458	6.24265	6.62129
hsa_miR_432_AS	5.89426	5.69735	5.96977	5.87307	5.83025	5.73482	6.11409	5.93482	6.06475
hsa_miR_433	8.77139	9.01994	9.16349	8.76944	8.84315	8.97245	8.55486	8.73252	8.85271			0.0156857
hsa_miR_448	5.98652	6.26579	6.04477	6.03272	6.19258	6.07233	6.26064	6.17808	6.59532
hsa_miR_449	6.89354	6.63012	6.11617	6.03272	6.32435	6.01064	6.28829	6.61961	5.9877
hsa_miR_450	5.92953	6.17444	6.34204	5.78638	5.94304	5.78445	5.60531	6.38698	5.86412
hsa_miR_451	9.52827	8.78488	8.54257	9.05152	8.12346	9.24834	10.4145	10.0038	10.5965	0.015759		3.31922e-05
hsa_miR_452	5.95259	6.11025	5.52575	6.64406	6.32435	6.13156	6.17446	6.08268	5.94763		0.00712555
hsa_miR_452_AS	5.99766	6.11025	6.40069	6.10657	6.07304	6.11208	6.11409	6.31658	6.4581
hsa_miR_453	6.07341	6.6755	6.31181	6.48576	6.28172	6.52067	5.88112	6.29234	6.4581
hsa_miR_455	6.29815	6.37941	6.0809	6.27654	6.69392	6.33048	6.46852	6.2677	6.85837
hsa_miR_483	6.14549	6.60689	6.37166	6.76403	6.50225	6.07233	6.60715	6.6098	7.04309
hsa_miR_484	9.23344	9.22587	9.50129	9.73429	9.38879	9.64191	9.65309	9.36535	9.73971		0.0246584	0.0431179
hsa_miR_485_3p	8.20235	8.89999	8.6225	9.042	8.67437	8.80416	8.75845	8.38996	8.92798
hsa_miR_485_5p	7.37269	7.74811	7.66549	7.03639	7.57378	7.68553	7.58252	7.14718	7.59715
hsa_miR_486	7.46519	7.77979	7.16648	8.2469	7.74985	8.00733	7.78228	7.58468	7.98692		0.00555611
hsa_miR_487a	5.85815	5.93651	5.71923	5.49194	6.30319	5.80866	5.84467	5.83854	6.33826
hsa_miR_487b	9.94454	9.69934	9.67635	9.62054	9.32124	9.70756	9.75431	9.58675	9.74864
hsa_miR_488	5.90611	5.8992	6.37166	5.95502	6.14592	6.03149	6.01866	5.42165	5.94763
hsa_miR_489	6.0306	5.97291	6.04477	5.64625	6.25994	6.05205	6.26064	5.69978	6.54196
hsa_miR_490	6.09437	6.20552	5.84971	6.33942	6.09773	5.87905	6.17446	6.51842	6.06475
hsa_miR_491	6.89354	6.80374	7.0788	6.66886	7.0411	6.34731	7.22651	7.26483	7.48788	0.0384485
hsa_miR_492	6.0197	6.20552	6.24943	5.95502	6.23783	5.9018	5.46989	6.32855	5.9877
hsa_miR_493_3p	6.00872	6.07709	6.00774	6.21088	6.16943	6.36394	5.84467	6.13794	6.06475
hsa_miR_493_5p	5.89426	5.56194	5.80745	6.42896	5.91563	5.85595	6.23247	6.09669	5.52905
hsa_miR_494	8.00046	8.64265	8.33809	7.63784	8.02899	7.68553	7.88645	7.28973	8.24402		0.0278476	0.0268228
hsa_miR_495	9.66782	9.56318	9.50467	9.77797	8.64917	9.86783	9.98968	9.49042	9.835
hsa_miR_496	7.20731	6.99521	6.87544	6.95788	6.81906	7.05094	6.88717	7.19407	7.24101
hsa_miR_497	7.59373	7.31591	7.20012	7.44938	7.78109	7.01959	8.10642	7.46398	7.94616
hsa_miR_498	6.06282	6.00845	6.0809	6.03272	5.83025	6.09234	5.56148	5.80503	5.47457	0.0120933
hsa_miR_499	5.8086	6.69767	7.0422	5.83035	6.64409	6.90993	7.15261	6.59992	6.24152
hsa_miR_500	9.16975	8.83102	9.02913	8.92773	8.92594	8.92513	9.02673	8.96918	8.91218
hsa_miR_501	6.75427	6.43309	6.9265	6.86418	6.46453	6.74107	7.16769	6.67713	6.62129
hsa_miR_502	6.23329	6.37941	5.76398	5.99438	5.96997	5.85595	5.60531	6.01058	6.138
hsa_miR_503	6.28906	6.00845	5.9308	6.42896	6.12202	5.83249	6.11409	6.52886	5.72946
hsa_miR_504	5.82114	5.97291	6.40069	5.54512	6.23783	5.63041	6.23247	5.82188	6.20781
hsa_miR_505	6.16546	6.4065	6.80081	6.56705	6.34522	5.65719	5.80732	6.39839	6.138
hsa_miR_506	5.88232	5.69735	5.76398	6.27654	5.85925	6.13156	5.68936	5.85502	5.9877
hsa_miR_507	6.09437	6.17444	5.96977	5.99438	6.02239	5.78445	6.26064	6.43211	6.17332	0.0326845
hsa_miR_508	5.8086	6.07709	6.21722	5.99438	5.77051	5.54714	6.01866	5.87133	5.68177
hsa_miR_509	5.89426	6.04317	5.71923	5.49194	5.67624	5.83249	6.01866	6.03984	5.72946
hsa_miR_510	5.90611	5.86093	6.00774	6.03272	5.77051	5.78445	5.42197	6.12432	5.68177
hsa_miR_511	7.3106	7.81079	7.96902	8.3661	8.33835	8.28808	7.79206	7.8507	8.20997	0.0461656
hsa_miR_512_3p	5.83358	5.69735	5.71923	6.03272	5.96997	5.83249	5.76901	6.02528	5.77569
hsa_miR_512_5p	5.79596	5.69735	5.41904	6.17692	5.85925	5.5754	5.91671	5.99573	6.69654
hsa_miR_513	6.0306	6.45922	6.71056	6.45764	6.44531	6.16978	6.31543	6.31658	5.72946
hsa_miR_514	5.9753	6.00845	6.04477	6.42896	5.77051	5.9018	5.60531	6.08268	5.86412
hsa_miR_515_3p	5.91787	5.93651	6.34204	5.69441	6.14592	5.9463	5.76901	6.09669	5.77569
hsa_miR_515_5p	6.28906	6.20552	6.04477	5.87307	5.88771	6.03149	6.20375	5.66301	6.17332
hsa_miR_516_3p	5.92953	6.07709	6.00774	6.10657	5.85925	5.9463	5.84467	6.30451	6.06475
hsa_miR_516_5p	6.0197	5.82167	6.15062	6.14216	6.07304	5.83249	5.56148	5.85502	5.82055
hsa_miR_517_AS	5.99766	6.4065	5.8908	5.78638	6.12202	5.96805	5.91671	6.08268	6.20781
hsa_miR_517a	6.15551	5.97291	6.04477	6.30832	6.23783	6.11208	6.5162	6.16482	6.62129
hsa_miR_517b	6.12525	5.73993	5.52575	6.03272	5.67624	5.70938	5.84467	6.21715	6.4581
hsa_miR_517c	6.06282	5.82167	5.52575	5.87307	6.07304	6.07233	5.95147	6.51842	5.68177
hsa_miR_518a	5.71778	5.30592	6.0809	6.17692	5.77051	5.9018	6.34207	6.05426	5.90645
hsa_miR_518a_2_AS	6.0306	6.45922	6.31181	6.61884	6.36579	6.31347	6.26064	5.66301	6.85837
hsa_miR_518b	5.78321	5.60842	5.52575	5.12809	6.02239	5.9463	5.72971	5.9192	5.77569
hsa_miR_518c	5.95259	5.56194	6.11617	6.14216	5.77051	5.9018	5.76901	5.80503	5.90645
hsa_miR_518c_AS	6.16546	6.32369	5.9308	5.49194	5.91563	6.18852	6.41924	6.4759	6.24152
hsa_miR_518d	5.90611	5.97291	6.21722	5.37976	5.83025	5.70938	5.64791	4.78888	5.9877
hsa_miR_518e	5.95259	5.78135	5.49975	5.59652	5.67624	5.78445	6.08295	4.85194	5.58167
hsa_miR_518f	6.35157	6.86387	6.42917	6.69324	6.77338	6.22531	6.67184	6.38698	6.69654
hsa_miR_518f_AS	5.87028	6.32369	5.52575	6.0701	5.99641	5.85595	5.53909	5.23701	6.06475
hsa_miR_519a	6.0306	6.69767	6.04477	6.78689	6.23783	6.11208	6.36825	6.13794	6.138
hsa_miR_519b	5.89426	6.14269	5.96977	5.83035	5.60998	6.18852	5.98545	5.88745	6.02672
hsa_miR_519c	6.04142	6.4065	6.04477	6.51336	6.04793	6.09234	5.76901	6.44318	6.33826
hsa_miR_519d	5.88232	6.14269	6.11617	6.0701	6.04793	5.96805	6.31543	5.80503	6.20781
hsa_miR_519e	6.07341	5.78135	5.80745	6.64406	5.88771	6.07233	5.91671	6.20424	6.51454
hsa_miR_519e_AS	6.04142	6.32369	5.96977	5.95502	5.73974	5.70938	5.72971	6.36389	5.82055
hsa_miR_520a	6.17534	5.93651	6.40069	6.33942	6.59249	6.18852	6.58494	6.02528	6.4581
hsa_miR_520a_AS	5.74429	5.78135	5.76398	5.87307	6.04793	5.78445	5.64791	5.83854	5.90645
hsa_miR_520b	5.96399	6.14269	5.47331	5.83035	5.88771	5.9018	5.98545	5.567	5.68177
hsa_miR_520c	5.9411	6.23596	6.37166	6.61884	6.14592	6.03149	6.20375	6.24265	6.17332
hsa_miR_520d	5.98652	5.93651	5.71923	6.33942	5.73974	5.83249	5.88112	6.01058	6.10183
hsa_miR_520d_AS	6.09437	6.29503	5.80745	6.76403	6.12202	6.11208	6.17446	5.85502	6.30671
hsa_miR_520e	5.87028	5.69735	5.76398	6.17692	5.67624	5.85595	5.88112	6.05426	6.27448
hsa_miR_520f	5.79596	5.69735	5.52575	5.69441	6.14592	5.85595	6.08295	6.5079	6.20781	0.0287316
hsa_miR_520g	5.9753	5.86093	5.82873	6.0701	6.16943	6.03149	5.68936	5.78799	5.63254	0.00233056
hsa_miR_520h	5.91787	5.93651	5.9308	5.69441	5.73974	6.03149	5.60531	5.78799	5.86412
hsa_miR_521	6.11503	5.86093	5.84971	6.14216	6.40609	6.07233	6.17446	6.05426	6.24152
hsa_miR_522	5.89426	5.78135	6.6871	5.87307	5.3526	5.75984	5.68936	6.44318	5.52905
hsa_miR_523	5.95259	6.00845	5.84971	6.03272	4.94474	5.78445	6.08295	5.78799	6.138
hsa_miR_524	5.89426	5.8992	5.71923	5.43686	5.46818	5.9018	5.80732	6.39839	5.86412
hsa_miR_524_AS	5.95259	6.11025	5.57646	6.0701	6.04793	5.80866	5.72971	5.9192	6.02672
hsa_miR_525	5.89426	6.14269	6.1843	6.45764	5.85925	5.80866	6.20375	6.01058	6.17332
hsa_miR_525_AS	5.87028	5.06618	5.3628	6.30832	5.85925	5.96805	5.56148	5.99573	5.9877		0.0326977
hsa_miR_526a	6.04142	5.86093	5.52575	5.7411	5.67624	5.83249	5.72971	5.39972	5.94763
hsa_miR_526b	6.10473	6.23596	6.4571	5.87307	6.12202	5.9463	6.01866	5.66301	6.06475
hsa_miR_526b_AS	5.9753	5.51401	5.80745	5.43686	6.38607	5.54714	5.72971	4.97145	6.17332
hsa_miR_526c	6.0197	5.8992	6.58931	5.37976	5.83025	5.5754	5.91671	5.83854	5.72946
hsa_miR_527	5.98652	6.04317	6.15062	5.99438	5.83025	5.92421	5.84467	6.24265	6.02672
hsa_miR_539	7.73225	7.52957	8.01236	6.89608	7.68527	7.4308	7.15261	6.88693	6.48659	0.0413606		0.00314842
hsa_miR_542_3p	5.9753	5.73993	6.11617	6.24408	5.70832	5.9018	6.01866	6.08268	6.17332
hsa_miR_542_5p	6.24274	6.23596	6.04477	5.54512	6.04793	6.03149	6.28829	6.55974	5.90645
hsa_miR_544	5.64941	5.3606	6.04477	6.10657	5.3526	5.9895	6.44409	6.46507	5.63254
hsa_miR_545	5.70435	6.29503	5.8908	5.99438	5.88771	5.68351	5.26873	6.03984	6.17332
hsa_miR_7	9.98638	9.98894	10.0655	10.0936	10.524	10.3386	10.1101	10.4047	10.2029
hsa_miR_9	9.96849	9.86871	9.72062	9.70442	10.2485	9.86045	10.114	10.1802	9.70344
hsa_miR_9_AS	10.28	11.4912	10.773	11.4493	10.9959	11.4591	10.9848	11.0361	10.802		0.0413867
hsa_miR_92	9.89464	10.2678	10.2779	10.442	10.0445	10.4372	9.69809	9.57028	9.5035	0.00861048		9.33687e-05
hsa_miR_93	10.1323	9.76949	9.93873	9.77797	9.87903	9.84257	10.1715	10.214	10.0834	0.0365408
hsa_miR_95	6.0306	6.11025	6.04477	5.59652	6.04793	5.92421	6.05116	5.58669	5.90645
hsa_miR_96	14.5056	15.4937	15.1764	15.2306	14.4131	14.9437	14.5289	14.3525	14.1094			0.00125019
hsa_miR_98	8.8563	8.84608	8.65632	8.56529	8.78263	8.82555	8.44118	8.92006	8.61315
hsa_miR_99a	13.6377	13.4204	13.4776	13.2802	13.4913	13.3956	13.6078	13.3388	13.6565
hsa_miR_99b	12.311	12.3789	12.3441	12.5333	12.6546	12.37	12.3523	12.2092	12.3781
mmu_let_7a	14.8978	15.646	15.2253	15.3925	15.2167	15.4552	15.0577	15.4556	15.2826
mmu_let_7d_AS	5.95259	5.41343	6.28095	5.64625	6.02239	5.85595	5.84467	6.03984	4.41829
mmu_let_7f	14.4093	14.6462	13.9436	14.5443	14.2847	14.6423	14.4553	14.7123	14.4197
mmu_miR_101b	9.17101	8.9704	8.952	8.78664	9.07534	8.87912	9.04733	8.83782	8.83047
mmu_miR_106a	9.768	9.74023	9.36102	9.5178	9.13708	9.57493	10.5317	10.409	9.96324	0.0127067		0.000530015
mmu_miR_10b	5.95259	5.69735	6.40069	5.7411	6.09773	5.85595	5.76901	6.57997	5.63254
mmu_miR_124a	15.9998	17.671	17.7645	17.8025	17.2373	16.931	17.5845	17.4237	17.8219
mmu_miR_127	10.28	9.87851	10.2215	9.89896	10.4614	10.1186	10.0924	9.93817	10.3353
mmu_miR_129_5p	10.4542	10.5312	11.056	10.5964	10.8141	10.7564	10.0924	10.205	10.2932	0.0383031		0.000958701
mmu_miR_134	8.59802	8.1549	8.52271	8.30375	8.55281	8.53423	8.23403	8.53269	8.38037
mmu_miR_137	6.85686	6.69767	6.94643	7.14674	7.07921	6.88698	7.46516	7.00421	7.25773
mmu_miR_140	8.46356	8.25603	7.83596	8.42587	8.2064	8.17369	8.62778	8.36669	8.63898
mmu_miR_140_AS	9.65713	8.91435	9.20563	9.07037	9.51276	9.34671	9.67973	9.59928	9.53136
mmu_miR_142_3p	5.87028	5.86093	5.57646	5.99438	5.60998	5.85595	6.26064	5.73568	5.63254
mmu_miR_151	7.13243	7.28685	7.61642	6.83155	7.35267	7.66537	7.00929	6.52886	6.72079			0.0248002
mmu_miR_153	8.25757	8.90479	8.09982	8.27966	7.34225	8.00198	8.72815	7.97892	8.44034
mmu_miR_155	6.6003	6.71951	6.61438	6.14216	6.14592	6.15079	7.46516	7.2202	7.13641	3.83975e-05	0.040908	0.00557306
mmu_miR_17_3p	8.39668	8.13052	8.0452	8.03301	8.12346	8.12527	7.58252	7.09167	7.74699	0.0159195		0.0057326
mmu_miR_187	9.72092	9.72944	9.99989	9.85613	9.94267	9.95081	9.93324	10.0889	10.1701
mmu_miR_192	9.20317	9.0506	9.00069	9.22142	9.13102	9.07039	9.11134	9.00165	9.16866
mmu_miR_199b	6.4199	6.37941	6.34204	6.56705	6.07304	6.16978	6.60715	6.51842	6.62129
mmu_miR_201	5.9411	5.97291	6.40069	6.69324	5.91563	6.11208	6.11409	6.95065	6.138
mmu_miR_202	5.91787	6.8441	7.20012	5.99438	6.32435	6.01064	6.08295	6.45417	6.20781
mmu_miR_203	8.17144	8.44586	7.61642	7.9233	7.78879	7.84344	8.35129	8.85673	8.20997
mmu_miR_204	15.2298	15.6267	15.1527	15.9563	15.5196	15.8191	15.9732	15.8867	16.0301	0.0219497	0.00184502	6.28419e-05
mmu_miR_207	6.0306	6.6755	6.71056	6.95788	6.71017	6.6487	6.41924	6.83724	6.83633
mmu_miR_20b	8.84537	8.95659	8.29971	8.66788	8.58417	8.76675	9.48807	9.59052	8.94878	0.0498832		0.00106186
mmu_miR_211	10.1483	10.0158	10.0094	10.2712	9.73071	10.1721	9.98328	9.89204	9.97089
mmu_miR_215	5.9411	5.69735	6.0809	5.05847	6.09773	5.70938	5.76901	6.03984	5.52905
mmu_miR_217	8.06378	7.80053	7.43027	7.7472	7.6434	7.66537	7.78228	7.2072	7.58393
mmu_miR_221	10.0236	9.85139	9.63067	9.53826	9.2615	9.94245	9.86755	9.94211	10.2266
mmu_miR_224	6.70014	6.95888	6.5638	6.42896	6.62709	6.45997	6.23247	6.63904	6.3994
mmu_miR_290	6.71386	7.70476	6.37166	7.61237	7.00197	7.03011	6.56238	6.69581	6.4581
mmu_miR_291a_3p	6.77406	7.82098	7.16648	7.59947	7.31052	7.4148	7.3105	7.34424	7.18965
mmu_miR_291a_5p	5.90611	6.37941	6.1843	5.78638	6.25994	6.01064	5.98545	7.00421	5.52905
mmu_miR_291b_3p	5.89426	6.00845	6.24943	5.83035	5.3526	5.70938	6.14458	5.64428	6.10183
mmu_miR_291b_5p	5.9753	6.23596	5.04705	5.54512	5.83025	5.70938	5.26873	5.52685	5.94763
mmu_miR_292_3p	6.06282	6.11025	5.52575	5.69441	6.14592	5.9895	6.14458	5.69978	6.59532
mmu_miR_292_5p	6.00872	5.78135	5.9308	5.62159	6.02239	5.85595	5.46989	5.62533	5.72946
mmu_miR_293	5.87028	6.00845	6.31181	5.99438	5.60998	5.85595	5.26873	6.51842	5.77569
mmu_miR_294	6.04142	6.17444	6.28095	6.59317	6.19258	6.31347	6.14458	6.39839	6.24152
mmu_miR_295	5.89426	6.07709	6.21722	5.95502	5.85925	5.65719	6.05116	6.48664	5.72946
mmu_miR_297	6.0306	6.37941	5.80745	6.54045	5.96997	5.9895	6.11409	6.42096	6.20781
mmu_miR_298	8.77304	9.49792	9.5114	9.37341	9.01084	9.2596	9.00583	9.45912	9.05333
mmu_miR_300	8.76477	8.22566	8.73898	8.11697	8.38488	8.11538	8.31778	8.55859	8.13938		0.0307971
mmu_miR_302b_AS	5.92953	6.35182	5.96977	5.87307	5.4306	5.9018	5.98545	5.60613	5.90645
mmu_miR_302c	5.91787	5.86093	6.40069	6.0701	5.80068	5.78445	6.39396	6.22995	5.63254
mmu_miR_302c_AS	5.88232	6.07709	6.1843	6.10657	6.34522	5.83249	6.49255	6.24265	6.33826
mmu_miR_30e_AS	8.3881	8.87574	8.87053	9.03721	8.66602	8.73482	8.55486	8.66018	8.58685
mmu_miR_31	11.7811	12.7259	11.5562	11.9823	11.4283	11.9995	12.8033	12.9002	12.4893			0.00483461
mmu_miR_322	6.96998	6.86387	6.72215	6.64406	6.69392	6.50573	6.65059	6.85399	6.54196
mmu_miR_324_5p	7.54444	7.38612	7.233	7.73545	7.26712	7.21683	7.58252	7.20065	7.385	0.00483009
mmu_miR_325	7.38995	7.24213	6.97583	7.19892	6.98868	7.45448	7.12196	7.63903	7.0998
mmu_miR_326	6.56293	6.6755	6.28095	6.74081	7.00197	6.49064	6.99246	6.94284	6.67189
mmu_miR_329	8.10624	8.11403	8.00761	8.19632	8.00933	7.82538	8.19766	7.39677	8.04599
mmu_miR_330	6.92932	7.09906	6.80081	7.32955	7.4236	7.34896	7.05865	7.20065	7.35421	0.016305
mmu_miR_337	8.09574	7.90958	7.86777	6.91698	8.29027	7.43874	8.15276	6.92708	7.89353
mmu_miR_341	7.47736	7.03066	7.02354	6.89608	7.40369	6.6487	7.97506	7.50711	7.58393			0.0221615
mmu_miR_344	9.51453	9.10169	9.4601	9.29542	9.50576	9.25736	9.07969	9.23645	9.16866
mmu_miR_345	9.38136	9.16311	9.74655	9.30341	9.98694	9.15247	9.5927	9.23965	9.60202
mmu_miR_346	7.12215	7.71572	7.40162	8.07093	7.72597	7.65859	7.78228	7.95573	7.861		0.0247543	0.00953444
mmu_miR_34b	6.28906	6.43309	6.31181	6.39971	6.19258	6.09234	6.5162	5.66301	5.9877
mmu_miR_350	9.09523	9.4329	8.88616	9.49704	8.2064	9.38426	9.57861	9.68412	9.19066
mmu_miR_351	7.05347	7.33023	7.14936	7.12892	7.14058	6.94371	7.09065	7.36782	7.17212
mmu_miR_362	7.82729	8.01097	8.12637	7.89187	8.22924	7.76348	8.30415	7.72379	8.00688
mmu_miR_363	5.99766	5.51401	5.67311	5.99438	5.77051	5.96805	5.46989	5.83854	5.90645
mmu_miR_369_3p	6.09437	6.32369	5.71923	6.36987	6.25994	6.01064	6.31543	6.3522	5.94763
mmu_miR_369_5p	9.31723	9.18302	9.37401	9.16552	9.16402	9.19299	9.16512	9.24445	9.12363
mmu_miR_370	7.20731	7.24213	7.62884	7.07411	7.39363	7.25326	7.1974	7.04129	6.88009
mmu_miR_376a	7.5825	7.49183	7.06061	6.71722	7.51927	6.99831	7.18262	6.98911	7.36969
mmu_miR_376b	8.44919	9.0419	8.93707	8.82601	7.9209	8.84362	9.10743	8.92405	8.81922
mmu_miR_376b_AS	7.09612	7.04806	7.21666	6.89608	6.78877	6.90993	7.09065	6.61961	6.54196
mmu_miR_376c	6.74092	6.11025	6.86501	6.74081	6.66089	6.57896	6.46852	6.7415	6.72079
mmu_miR_379	9.34744	9.19875	9.1973	9.06098	9.46781	9.03673	9.10743	9.48503	9.06291
mmu_miR_380_3p	7.11179	6.90262	6.48451	6.45764	6.87783	6.36394	6.67184	7.18083	6.3994
mmu_miR_383	8.06108	8.08049	7.95921	8.46201	8.33309	8.51556	7.98363	8.15555	8.25241	0.00706686	0.0143226
mmu_miR_384	6.40311	6.90262	5.41904	7.12892	6.52075	7.07147	6.56238	6.39839	6.51454
mmu_miR_409	7.89544	7.35844	7.85724	7.69962	8.04195	7.52327	7.38989	7.3323	7.22409
mmu_miR_410	8.61098	8.67674	8.79525	8.49028	8.78649	8.38999	8.68674	8.93596	8.3956
mmu_miR_411	7.24098	6.99521	6.9855	7.11088	6.46453	7.19827	6.56238	7.02657	6.81394
mmu_miR_424	6.21423	6.14269	6.37166	6.36987	6.19258	6.20703	6.01866	5.80503	6.88009
mmu_miR_429	6.65818	8.20245	6.94643	7.3907	6.97528	7.38225	6.99246	7.4803	7.74699
mmu_miR_431	6.89655	6.8441	6.31181	6.74081	6.6775	6.7022	6.39396	7.08458	6.92259
mmu_miR_433_5p	6.86303	6.11025	6.40069	6.64406	6.04793	6.63502	6.14458	6.52886	6.3994
mmu_miR_434_3p	10.5424	10.4966	10.6879	10.6647	10.2202	10.4441	10.5376	10.6353	10.3933
mmu_miR_434_5p	9.22383	9.07211	9.0662	8.78093	9.05309	8.84662	9.00583	8.91606	9.09592		0.0313359
mmu_miR_451	9.25367	8.64839	8.2361	9.03241	8.01591	9.18119	10.2104	9.74632	10.2051	0.0256092		5.90602e-05
mmu_miR_463	6.08393	5.60842	6.76762	6.24408	6.07304	5.70938	5.84467	5.66301	5.35951
mmu_miR_464	5.9753	6.04317	5.52575	5.99438	5.99641	5.60316	5.84467	6.67713	6.56889
mmu_miR_465	5.96399	6.04317	5.49975	6.48576	6.09773	5.9018	6.23247	5.75332	6.3994
mmu_miR_466	6.74092	7.19599	6.84392	6.95788	6.36579	7.31489	7.40271	6.83724	7.08114
mmu_miR_467	6.0197	6.32369	8.92451	6.24408	5.88771	6.57896	6.56238	6.56989	6.138
mmu_miR_468	5.84591	6.14269	6.66326	5.7411	6.14592	5.9895	5.84467	6.77705	6.30671
mmu_miR_469	5.98652	5.65353	5.96977	5.93495	5.80068	5.96805	5.80732	5.73568	6.06475
mmu_miR_470	5.9411	6.14269	5.67311	5.69441	6.21538	5.80866	6.14458	6.30451	5.72946
mmu_miR_471	5.83358	6.11025	4.65609	6.61884	5.96997	6.20703	6.20375	6.05426	5.63254		0.036106
mmu_miR_483	6.57799	6.86387	6.66326	7.14674	6.87783	6.86365	6.88717	7.08458	7.0998
mmu_miR_485_3p	6.57048	6.76223	6.73365	6.80939	6.72623	6.7022	6.5162	6.13794	6.36915	0.0172861
mmu_miR_487b	9.65087	9.50426	9.56095	9.50052	9.17878	9.47212	9.49409	9.35946	9.5485
mmu_miR_489	5.9411	5.73993	5.76398	6.03272	5.80068	5.70938	5.37254	5.71784	5.63254
mmu_miR_494	8.00888	8.31492	8.3305	7.28193	8.02246	7.88473	7.95777	8.13849	7.93578		0.00894024
mmu_miR_503	6.21423	6.11025	6.31181	6.14216	6.23783	6.09234	6.05116	6.3522	6.06475
mmu_miR_540	6.45291	6.51011	6.94643	6.54045	6.87783	6.47538	6.65059	6.90312	6.51454
mmu_miR_541	9.25131	9.42957	9.62447	9.27524	9.39639	9.32971	9.10743	9.34911	9.07242			0.0352074
mmu_miR_542_5p	6.35157	6.37941	6.37166	6.59317	6.30319	6.27883	6.01866	6.43211	6.33826
mmu_miR_543	8.6474	8.67111	9.20978	8.7344	8.72349	8.9942	9.04733	8.53791	8.98951
mmu_miR_546	6.35157	7.35844	8.11757	6.89608	7.15255	7.04056	7.33745	7.18083	7.04309
mmu_miR_547	5.90611	5.97291	5.47331	6.27654	6.14592	5.85595	6.11409	6.22995	5.9877
mmu_miR_7b	7.76904	7.70476	6.82252	8.34303	8.24053	8.14968	7.89556	7.97123	7.73508
mmu_miR_9	9.89161	9.83387	9.5479	9.52123	10.0152	9.7577	10.0378	10.029	9.57885
mmu_miR_93	10.0626	9.76949	9.65521	9.79791	9.77411	9.67595	9.90642	10.0465	9.99109
mmu_miR_96	14.4299	15.3458	14.9442	15.0522	14.2257	14.7453	14.3898	14.199	13.8921			0.000828794
mmu_miR_99a	13.6458	13.4067	13.6212	13.2878	13.5649	13.4655	13.6609	13.3674	13.6728
rno_miR_1	5.82114	6.04317	6.31181	5.64625	5.70832	6.07233	5.42197	6.12432	5.86412
rno_miR_1_AS	5.95259	6.23596	6.04477	5.95502	6.09773	5.92421	5.95147	6.65821	5.82055
rno_miR_140_AS	9.90972	9.17509	9.24658	9.27524	9.70647	9.42486	9.69025	9.79836	9.59213
rno_miR_151	7.30606	7.33023	6.90629	7.2327	7.28898	7.75715	7.24085	7.24587	7.33857
rno_miR_207	5.98652	6.48489	6.1843	6.39971	6.23783	6.09234	6.26064	6.71426	6.56889
rno_miR_20a_AS	5.9753	6.17444	6.21722	5.91461	6.19258	5.9895	6.00215	6.20424	5.52905
rno_miR_20b	7.64139	7.95655	6.96609	6.71722	7.36302	7.78233	8.46586	8.44931	7.66148			0.0221044
rno_miR_20b_AS	5.88232	6.26579	6.4571	6.27654	6.23783	6.13156	5.80732	6.02528	6.06475
rno_miR_22_AS	8.06378	8.39217	8.31519	8.2469	7.9209	8.30122	8.29729	8.55859	8.02657
rno_miR_297	5.90611	6.14269	6.24943	6.10657	6.02239	5.68351	5.95147	6.16482	5.68177
rno_miR_29c_AS	8.77469	8.54145	8.83338	8.40374	8.75139	8.26144	8.60573	8.60904	8.67062
rno_miR_301	9.0456	9.22587	9.11566	8.83706	8.11122	8.549	8.95004	8.82079	8.71379	0.040529	0.000665946
rno_miR_327	6.04142	6.23596	6.0809	5.99438	5.96997	6.22531	6.08295	5.99573	5.52905
rno_miR_333	6.13541	6.07709	5.8908	5.95502	6.02239	6.07233	6.34207	5.9192	6.138
rno_miR_336	5.99766	7.03066	6.11617	7.2493	6.78877	6.60726	6.81249	7.2202	7.0998			0.0302815
rno_miR_343	5.89426	6.26579	5.47331	5.7411	6.02239	5.80866	6.44409	6.13794	5.90645
rno_miR_344	9.3705	9.11418	9.11566	9.25478	9.2998	9.16211	8.96311	9.04628	9.13729
rno_miR_346	6.46914	6.92161	7.0422	6.51336	7.0411	7.03011	7.04238	7.14036	6.48659
rno_miR_347	5.87028	5.69735	6.20085	5.19484	5.96997	6.01064	5.98545	6.03984	6.3994
rno_miR_349	5.96399	5.56194	5.67311	6.0701	5.46818	5.9018	5.88112	6.20424	6.02672
rno_miR_350	9.18098	9.47872	9.07076	9.60121	8.24614	9.37393	9.69548	9.60053	9.27957
rno_miR_352	10.4992	10.7324	10.2153	10.5882	10.6908	10.8548	10.4977	10.6492	10.5716
rno_miR_363_3p	5.85815	5.3606	6.0809	5.59652	6.02239	6.03149	6.05116	6.20424	6.10183
rno_miR_374	7.60856	7.7266	7.28097	7.63784	7.74193	7.70542	7.67001	7.64387	7.25773
rno_miR_376a	7.5172	7.43994	7.0422	7.26571	7.46263	7.05094	7.4894	7.2072	6.98409
rno_miR_376b	8.3773	8.8209	8.74471	8.88577	8.12346	8.78869	9.06764	9.14535	8.77913
rno_miR_377	8.1424	8.21796	7.64116	8.15278	7.02817	7.95289	8.14514	8.08248	7.72307
rno_miR_381	7.26456	6.94036	6.4571	7.18174	7.23369	6.80365	7.16769	7.15397	6.83633
rno_miR_382	10.9098	10.9291	11.3357	10.7135	11.1847	10.956	10.4766	11.105	10.7732
rno_miR_382_AS	7.84932	7.33023	7.49953	7.44938	6.57488	7.68553	7.88645	7.79083	7.63609
rno_miR_409_3p	7.76242	7.69372	7.17496	7.07411	7.94869	7.05094	7.29683	7.00421	7.32276
rno_miR_409_5p	8.61283	8.24092	8.38284	8.33526	8.2573	8.17844	8.43494	8.19571	8.38801
rno_miR_421	6.0306	6.37941	5.9308	5.49194	5.54071	6.07233	5.60531	5.78799	5.58167
rno_miR_422b	11.7609	11.2948	11.2016	11.3321	11.4485	11.2302	11.1242	10.9768	11.1819			0.0155489
rno_miR_450	5.96399	5.78135	6.00774	6.33942	5.99641	5.9018	6.31543	6.02528	6.30671
rno_miR_489	6.04142	5.82167	5.9308	6.33942	5.96997	6.01064	6.23247	6.45417	5.94763
rno_miR_497	7.92835	7.59035	7.6775	7.66287	8.18318	7.46228	8.39693	8.26025	8.21856			0.00106309
rno_miR_499	6.00872	5.82167	7.02354	6.14216	6.38607	6.57896	6.01866	6.29234	6.56889
rno_miR_501	6.94105	6.69767	6.84392	6.78689	6.90634	6.13156	6.99246	7.12661	7.02369
rno_miR_503	6.3428	6.4065	5.76398	6.33942	6.09773	6.27883	6.14458	6.11057	6.56889
rno_miR_505	6.07341	5.78135	6.00774	5.25891	5.88771	6.07233	5.88112	5.82188	5.9877
rno_miR_542_3p	5.91787	5.86093	6.0809	5.78638	5.85925	5.9018	5.72971	5.52685	5.52905	0.011816
rno_miR_664	6.16546	6.07709	6.00774	6.51336	6.36579	6.38039	6.31543	5.88745	6.30671
rno_miR_7	8.8485	8.93328	8.37548	8.71656	9.30519	9.09576	8.99315	8.95169	9.03885
rno_miR_7_AS	8.09574	8.32212	7.95921	8.44043	7.3733	8.22514	8.16034	7.82107	7.78215
Control_1	15.5972	17.085	17.0511	17.077	16.6343	16.6323	17.0574	17.0293	17.0594
Control_2	5.73109	5.93651	5.71923	5.99438	6.02239	5.73482	5.76901	5.68151	6.30671
Control_3	6.11503	5.82167	5.9308	6.54045	6.12202	6.05205	6.17446	6.28007	6.10183
Control_4	5.96399	6.11025	6.24943	6.10657	6.28172	6.18852	5.91671	5.87133	6.36915
Control_7	13.6272	15.4234	15.552	15.5873	15.1689	14.8415	15.5097	15.3695	15.3844
Control_8	12.3701	13.8463	13.7726	13.8254	12.9779	13.4068	13.4372	14.011	13.6219
Control_17	13.3668	15.2732	15.1189	15.2563	14.0274	14.7502	15.0933	15.14	15.0046
Control_21	15.6645	17.3243	17.5023	17.298	16.6445	16.8563	17.2361	17.0172	17.2146
Control_23	8.05296	9.27492	9.38506	9.21296	8.21214	8.7762	8.88743	9.13161	9.05333
Control_27	15.9855	17.671	17.697	17.8025	17.2373	16.931	17.5845	17.4236	17.8219
Control_28	6.28906	6.78313	6.40069	6.76403	6.46453	6.01064	6.39396	6.53922	6.56889
Control_29	13.4246	14.9855	14.8521	14.9875	14.7496	14.363	15.357	15.1792	15.1767
Control_30	9.32737	10.7997	10.973	10.8022	10.2953	10.1236	10.7103	10.9433	10.6259
Control_31	10.2537	11.5118	11.5489	11.363	11.1618	10.8879	11.4493	11.5032	11.485
Control_34	11.3627	12.214	12.5026	12.0622	11.7388	11.6041	12.5938	12.7346	12.3743
Control_36	13.3284	14.7086	14.3837	14.5103	13.0051	13.9271	14.7676	14.968	14.5111
Control_37	14.9224	16.375	16.6897	16.67	16.298	16.1697	16.4432	16.4795	16.6396
Control_38	13.6893	15.2261	15.0712	15.2327	14.6914	14.6602	14.8788	15.2415	15.1118
Control_44	7.92835	9.19875	9.5114	8.89638	8.51611	8.51931	9.23503	9.22517	9.44613
Control_45	9.15591	10.5359	10.4803	10.4795	9.90056	10.1112	10.1864	10.5134	10.3353
Control_48	14.5472	15.9306	16.1962	15.7986	16.0193	15.3398	16.3877	16.1927	16.3205
Control_6	6.0197	6.20552	6.77876	6.33942	5.99641	6.03149	6.62903	6.5079	6.96387
Control_12	5.70435	5.86093	5.76398	5.91461	5.85925	5.9018	5.84467	5.37749	5.58167
Control_25	6.0306	6.17444	6.5638	6.93757	6.28172	6.16978	6.49255	5.93482	6.27448
Control_26	6.65818	7.61397	7.24917	7.33734	7.22237	7.32348	7.28304	6.7858	7.58393
Control_33	6.0197	6.07709	6.40069	5.83035	5.67624	5.85595	5.80732	6.42096	6.27448
Control_35	5.95259	5.78135	6.0809	5.49194	5.99641	5.85595	5.88112	5.82188	5.58167
Control_40	5.85815	5.30592	5.52575	5.64625	6.14592	5.68351	6.01866	5.9192	5.63254
Control_41	5.74429	5.56194	6.42917	6.03272	5.99641	5.9463	6.14458	6.06853	5.90645
Control_42	6.17534	6.94036	6.63902	6.36987	6.38607	6.57896	6.46852	6.43211	6.48659
Control_43	5.96399	5.73993	5.04705	5.83035	5.70832	5.96805	5.56148	5.82188	5.4181
Control_47	5.77035	5.8992	5.9308	6.14216	5.88771	5.75984	5.91671	6.45417	5.90645
Control_53	5.78321	5.51401	6.5638	5.37976	5.46818	5.65719	5.46989	6.3522	5.94763
Control_67	5.78321	5.78135	5.67311	5.91461	5.60998	5.87905	5.76901	5.82188	5.90645
Control_68	5.71778	5.73993	5.57646	5.49194	5.70832	5.92421	5.72971	5.83854	6.36915
Control_69	5.71778	5.73993	6.63902	5.49194	6.16943	5.96805	6.01866	6.36389	5.63254
Control_73	5.92953	6.4065	5.71923	5.87307	5.96997	6.13156	5.80732	5.9192	6.30671
Control_74	5.91787	5.65353	5.47331	5.7411	5.67624	6.03149	4.90961	6.56989	5.63254
Control_78	13.259	13.7388	12.994	13.4972	12.46	13.7058	12.7418	13.7153	13.044
Control_79	11.9322	11.0457	10.7604	10.7299	10.4223	10.9895	11.6793	13.7448	11.6686
Control_83	6.0306	6.00845	6.28095	5.87307	6.02239	6.18852	6.23247	6.55974	6.27448
Control_84	10.5707	10.6083	9.83245	10.4109	9.1551	10.5013	8.82677	10.3903	9.94782
Control_88	10.5405	10.7658	9.88527	10.1005	9.7624	10.548	9.97363	11.6727	9.95555
Control_90	6.6003	5.65353	5.3628	5.54512	6.66089	5.75984	5.60531	6.62936	5.9877
Control_91	11.7431	11.7607	11.7025	11.5685	12.8186	11.9914	12.0796	12.3546	12.0519
Control_92	6.31617	6.35182	6.58931	6.36987	6.30319	6.38039	6.17446	6.51842	6.17332
Control_93	7.17782	6.35182	7.0422	7.49188	6.804	7.32348	7.00929	6.9815	6.85837
Control_94	12.5776	12.7841	12.9297	12.6122	13.0663	13.0879	13.0088	13.5042	13.0209
Control_95	5.85815	5.97291	6.04477	5.32049	5.85925	6.18852	5.76901	5.58669	6.06475
Control_97	5.67713	5.93651	6.24943	6.17692	6.09773	6.31347	6.01866	5.87133	6.24152
Control_98	5.90611	5.78135	5.3628	5.19484	5.83025	5.75984	5.60531	5.60613	5.35951
Control_100	5.66333	4.93158	5.67311	5.83035	5.60998	5.63041	5.60531	6.08268	5.58167
Control_496	5.88232	6.07709	5.96977	5.83035	5.46818	5.85595	6.08295	5.50638	5.77569
Control_36_MM01	6.81286	7.93794	7.09677	7.16434	6.77338	7.26223	7.86806	7.9082	7.74699
Control_36_MM02	6.24274	6.00845	7.00464	6.27654	6.21538	6.13156	6.49255	6.54952	6.24152
Control_36_MM07	5.82114	5.46454	5.57646	5.87307	6.04793	6.05205	5.84467	5.85502	5.9877
Control_36_MM09	5.90611	5.93651	5.84971	5.7411	5.94304	5.9018	5.91671	6.32855	6.30671
Control_49_MM01	5.79596	5.65353	6.00774	5.05847	5.91563	5.65719	5.37254	6.11057	5.90645
Control_49_MM02	5.9411	6.00845	6.5638	6.10657	6.02239	5.9463	6.39396	6.24265	5.77569
Control_49_MM07	5.84591	5.60842	5.24389	5.83035	5.77051	5.5754	5.51636	5.88745	5.63254
Control_49_MM09	5.8086	5.8992	5.62555	5.87307	5.80068	5.60316	5.76901	5.50638	6.02672
ambi_miR_7086	6.22379	5.73993	6.1843	6.14216	6.16943	6.18852	5.68936	5.96559	5.9877
ambi_miR_7083	6.49315	6.76223	8.91438	6.51336	6.21538	6.50573	6.77367	6.96616	6.3994
ambi_miR_7084	6.04142	6.35182	6.21722	5.32049	5.96997	6.16978	5.93419	5.46459	6.17332
ambi_miR_7068_1	6.60766	7.22691	6.1843	7.3907	7.15255	7.24424	6.88717	6.51842	6.48659
ambi_miR_13100	5.84591	6.17444	5.84971	6.33942	5.94304	5.9018	5.84467	5.96559	6.02672
ambi_miR_7095	5.83358	5.97291	5.9308	5.71793	5.57574	5.80866	5.76901	5.33204	5.02882
ambi_miR_7055	5.92953	5.97291	4.90128	6.14216	6.16943	5.87905	6.26064	5.78799	5.86412
ambi_miR_13266	5.92953	5.73993	7.45838	5.64625	5.77051	6.01064	5.80732	5.73568	5.58167
ambi_miR_13178	6.0306	6.29503	6.1843	5.87307	6.55706	6.13156	5.98545	6.44318	5.82055
ambi_miR_7080	6.08393	6.17444	5.84971	5.49194	5.88771	5.96805	6.05116	6.90312	5.77569
ambi_miR_7103	6.45291	6.48489	6.37166	6.27654	6.42583	6.71527	6.81249	6.49731	6.76811
ambi_miR_7081	6.12525	6.23596	6.34204	5.95502	5.80068	5.92421	5.84467	6.54952	5.86412
ambi_miR_13203	5.87028	6.11025	6.04477	6.69324	5.91563	5.9895	6.11409	5.87133	6.138
ambi_miR_7059_1	8.59242	8.72641	8.96678	8.66167	8.91188	8.45806	8.42238	8.60159	8.3337
ambi_miR_13237	5.92953	5.12955	5.47331	5.95502	5.77051	5.68351	5.95147	5.50638	6.06475
ambi_miR_13090	6.62953	6.53491	7.20841	6.30832	6.804	6.87536	6.86885	6.73248	5.23532
ambi_miR_7085	6.3428	6.63012	6.88579	6.21088	6.36579	6.77894	6.44409	6.7234	6.4581
ambi_miR_13196	5.74429	5.82167	5.8908	5.25891	6.25994	5.96805	5.56148	5.33204	5.68177
ambi_miR_7027	6.06282	6.20552	6.11617	6.33942	6.23783	6.05205	5.76901	6.52886	5.77569
ambi_miR_13190	7.77563	7.64869	7.49953	6.21088	7.70169	7.47005	7.61595	7.3263	7.20697
ambi_miR_13258	11.764	11.3291	11.5365	11.5784	11.4952	11.6974	11.6131	11.4066	11.6733
ambi_miR_7089	6.89354	8.07198	8.36808	8.64291	7.83418	7.5818	7.94027	8.54051	8.16626
ambi_miR_13197	6.08393	5.12955	6.11617	5.54512	5.96997	5.30026	5.0383	5.52685	5.58167
ambi_miR_7058	7.52112	7.69372	7.95921	7.66287	7.72597	8.03903	7.53671	7.65351	7.75881
ambi_miR_7036	7.63053	7.46612	7.53955	7.58645	7.09169	7.79476	7.7374	7.88793	7.59715
ambi_miR_7070	5.84591	5.60842	5.71923	5.87307	5.80068	5.96805	5.88112	6.02528	5.77569
ambi_miR_13205	7.38566	7.60221	7.06061	6.95788	7.23369	7.33202	7.7625	7.28355	7.79368
ambi_miR_13156	6.16546	6.04317	6.84392	6.30832	6.42583	6.49064	6.36825	6.25523	6.33826
ambi_miR_13118	6.00872	6.17444	6.11617	5.95502	6.02239	6.01064	5.80732	6.08268	6.20781
ambi_miR_7038_1	5.88232	5.8992	6.11617	6.30832	5.85925	6.13156	5.88112	5.28524	5.82055
ambi_miR_7074	5.88232	5.56194	6.0809	5.59652	6.02239	6.07233	5.68936	5.77075	5.82055
ambi_miR_7097	6.13541	5.86093	6.28095	5.95502	5.67624	6.03149	6.17446	6.39839	6.36915
ambi_miR_7054	6.0306	5.78135	7.0422	6.33942	5.60998	5.85595	5.56148	5.83854	6.02672
ambi_miR_7098	5.92953	6.07709	6.31181	6.39971	5.83025	5.9895	5.60531	6.28007	5.94763
ambi_miR_13209	5.95259	5.3606	5.71923	6.54045	5.64347	5.78445	5.64791	5.33204	6.02672
ambi_miR_7105	8.62383	8.37843	8.48899	8.27966	8.71542	8.32286	8.30415	8.06813	8.31781
ambi_miR_13232	10.965	11.1271	11.8912	11.8015	11.6124	11.2935	11.9781	12.3954	12.0728
ambi_miR_7039	6.13541	5.65353	6.0809	6.30832	5.67624	5.63041	5.68936	6.64866	6.02672
ambi_miR_13255	6.36028	6.35182	6.42917	6.42896	6.57488	5.96805	6.08295	6.17808	6.02672
ambi_miR_7062	7.61959	7.60221	7.66549	7.69962	8.11122	7.67884	7.60489	7.69142	8.00688
ambi_miR_13260	7.5674	8.14681	6.80081	8.0521	7.60901	7.71852	7.33745	7.72836	7.45922
ambi_miR_7067	7.59745	7.43994	6.58931	7.36045	6.69392	7.40673	7.51325	7.37947	7.18965
ambi_miR_13268	9.70286	8.93328	9.35915	9.2382	9.55861	9.36977	9.78653	9.68648	9.61834
ambi_miR_7101	6.05216	5.56194	6.04477	6.24408	5.54071	5.70938	5.84467	6.03984	5.77569
ambi_miR_7100	7.22184	7.28685	6.94643	6.89608	6.98868	7.31489	7.5598	6.76824	7.25773
ambi_miR_7075	8.13472	7.97492	8.1438	7.63784	7.6603	8.12527	7.74245	7.79953	7.78215
ambi_miR_7026	5.8086	5.78135	5.57646	5.78638	5.50487	5.9895	5.80732	6.54952	5.9877
ambi_miR_7029	9.25249	8.76389	8.32286	9.03721	8.80563	9.09072	10.2518	9.75195	10.1545
ambi_miR_13143	11.5354	8.59591	6.53785	7.67522	6.42583	8.56361	6.41924	10.7398	5.72946
ambi_miR_13145	6.04142	6.32369	6.5638	5.78638	6.16943	6.15079	6.60715	6.29234	6.36915
ambi_miR_13182	5.6908	6.00845	5.18091	6.14216	5.22782	5.36574	5.80732	5.58669	5.4181
ambi_miR_13259	6.06282	5.93651	6.58931	5.7411	6.16943	6.03149	5.80732	5.73568	5.90645
ambi_miR_693	6.52457	7.42667	7.31208	7.72361	7.26712	6.71527	7.5712	7.94792	7.385
ambi_miR_10064	5.95259	6.17444	5.98887	6.33942	6.44531	6.16978	6.14458	6.36389	6.36915
ambi_miR_8819	6.23329	6.71951	6.71056	6.14216	6.6775	6.45997	6.75386	6.34042	6.69654
ambi_miR_8027	6.04142	7.1321	6.40069	6.51336	6.48351	6.03149	6.31543	5.96559	6.69654
ambi_miR_9565	5.85815	5.86093	5.67311	5.87307	5.91563	5.96805	6.14458	6.21715	5.52905
ambi_miR_3998	9.79748	9.2297	9.29423	9.47244	9.51043	9.25736	9.32889	9.23645	9.32404
ambi_miR_12902	6.2046	5.78135	5.57646	5.59652	6.12202	5.80866	5.72971	6.09669	5.58167
ambi_miR_12110	6.00872	5.82167	5.9308	6.24408	6.09773	6.15079	6.34207	6.02528	6.138
ambi_miR_3898	5.83358	6.4065	6.34204	6.45764	6.52075	6.34731	6.34207	5.80503	6.59532
ambi_miR_10202	5.90611	5.78135	6.327	5.7411	5.83025	6.01064	5.98545	5.87133	5.52905
ambi_miR_8488	8.20724	9.56318	9.51476	9.46889	9.19047	9.23012	9.29828	9.74632	9.51401
ambi_miR_8656	5.99766	5.78135	5.8908	5.95502	6.14592	6.05205	6.36825	6.3522	6.30671
ambi_miR_5021	5.89426	6.04317	6.24943	5.99438	5.91563	5.96805	6.08295	4.58481	6.138
ambi_miR_358	6.0197	6.43309	6.04477	5.91461	6.23783	5.9895	6.20375	6.16482	5.9877
ambi_miR_7920	9.00407	8.85604	9.20978	8.86432	9.20496	8.75725	9.79631	9.21217	9.45342
ambi_miR_14	5.83358	6.23596	6.34204	5.78638	5.88771	5.96805	6.31543	5.87133	6.10183
ambi_miR_12897	6.35157	7.03066	6.90629	6.24408	6.42583	6.49064	5.91671	6.90312	6.59532
ambi_miR_10994	6.10473	6.76223	7.0422	7.21591	6.36579	6.38039	7.10639	6.7858	7.29061
ambi_miR_7510	7.992	6.82406	6.24943	6.54045	6.52075	6.63502	6.41924	7.70074	6.30671
ambi_miR_4400	8.9757	8.81581	8.68639	8.57192	8.80182	8.97792	9.15376	9.24125	8.82485
ambi_miR_5893	5.9753	6.00845	6.42917	6.14216	6.12202	6.09234	6.23247	6.53922	5.72946
ambi_miR_11168	5.64941	6.23596	5.04705	5.78638	5.64347	5.54714	5.46989	5.68151	5.23532
ambi_miR_685	5.89426	5.86093	5.84971	6.36987	5.80068	5.96805	6.28829	6.11057	6.30671
ambi_miR_4983	6.0306	6.48489	6.61438	7.11088	6.42583	6.22531	6.39396	6.31658	6.54196
ambi_miR_11835	5.74429	5.86093	5.76398	6.0701	6.16943	6.31347	6.11409	6.25523	6.27448
ambi_miR_10594	7.03167	7.3444	7.20012	6.78689	7.09169	7.53072	7.00929	7.0486	7.44468
ambi_miR_1481	6.11503	6.23596	6.86501	6.24408	6.14592	6.09234	6.26064	6.69581	6.62129
ambi_miR_12061	6.18516	6.8441	6.58931	7.26571	6.89215	6.41274	7.21203	7.58468	7.25773
ambi_miR_10203	5.96399	5.82167	6.28095	5.87307	6.12202	5.63041	6.08295	5.82188	5.82055
ambi_miR_11146	5.9753	6.17444	6.34204	5.69441	6.16943	6.26121	6.20375	6.46507	6.36915
ambi_miR_1265	6.30719	7.06526	6.94643	5.95502	6.57488	6.42865	6.34207	6.8623	6.138
ambi_miR_4629	6.04142	6.53491	6.4571	6.59317	6.48351	5.9463	6.41924	6.95065	6.33826
ambi_miR_12969	6.29815	6.35182	6.40069	5.83035	5.80068	5.68351	5.76901	6.01058	6.17332
ambi_miR_9508	6.35157	6.74102	6.73365	6.59317	6.36579	6.07233	6.58494	6.76824	6.3994
ambi_miR_11786	6.50895	6.51011	6.75638	6.27654	6.28172	6.47538	6.23247	6.2677	6.06475
ambi_miR_4622	6.07341	6.23596	5.71923	6.30832	6.02239	6.18852	6.23247	6.19122	6.33826
ambi_miR_12314	5.75737	5.82167	5.3628	5.54512	5.46818	5.9463	5.26873	6.46507	5.77569
ambi_miR_10411	5.89426	5.51401	6.0809	5.59652	6.16943	5.85595	5.72971	5.82188	5.9877
ambi_miR_2660	5.8086	5.69735	5.47331	5.95502	6.14592	6.03149	5.91671	6.31658	5.94763
ambi_miR_7425	6.84442	7.7374	7.11451	6.93757	7.22237	6.85185	6.99246	7.28973	7.45922
ambi_miR_9134	5.91787	6.11025	6.82252	5.69441	6.30319	5.5754	5.91671	5.30882	6.02672
ambi_miR_9630	6.04142	6.11025	6.11617	6.59317	6.04793	5.9463	6.31543	6.71426	5.82055
ambi_miR_11700	6.04142	6.26579	6.04477	5.91461	5.99641	6.18852	6.05116	5.96559	6.42904
ambi_miR_279	5.90611	5.56194	6.04477	5.43686	5.46818	5.85595	5.80732	5.50638	5.82055
ambi_miR_14204	6.16546	6.07709	5.84971	5.87307	5.77051	6.05205	5.76901	5.567	5.9877
ambi_miR_7317	5.99766	5.8992	6.00774	5.7411	5.96997	5.85595	6.28829	6.19122	5.63254
ambi_miR_10766	5.99766	7.45309	7.65337	7.73545	7.22237	6.81585	7.51325	7.78207	7.33857
ambi_miR_371	6.16546	6.58329	6.53785	6.95788	6.28172	6.66226	6.53947	6.61961	6.42904
ambi_miR_6374	5.82114	6.00845	6.15062	5.78638	6.40609	6.03149	6.17446	5.80503	6.27448
ambi_miR_11541	6.0197	6.4065	5.18091	6.17692	6.14592	5.92421	6.44409	6.31658	5.72946
ambi_miR_5856	6.07341	6.00845	6.21722	5.95502	5.91563	6.07233	5.98545	5.75332	6.06475
ambi_miR_6117	6.05216	6.17444	6.42917	6.48576	6.19258	6.15079	6.44409	6.37548	6.72079
ambi_miR_16	6.04142	6.26579	6.53785	6.17692	6.38607	6.24337	5.91671	6.48664	6.10183
ambi_miR_11576	5.92953	5.93651	5.52575	6.39971	5.73974	6.18852	5.29533	5.58669	6.02672
ambi_miR_4482	5.9411	5.82167	6.04477	5.78638	5.91563	6.11208	5.68936	5.62533	6.33826
ambi_miR_6775	6.12525	6.20552	6.11617	6.66886	6.34522	6.07233	6.41924	6.6677	5.9877
ambi_miR_11040	5.98652	6.14269	5.9308	6.14216	5.83025	5.80866	5.95147	5.87133	5.72946
ambi_miR_8370	5.83358	5.69735	5.57646	6.48576	5.91563	5.85595	5.51636	6.05426	5.94763
ambi_miR_12180	5.92953	5.82167	6.1843	6.10657	5.73974	5.9463	6.035	6.05426	6.27448
ambi_miR_3135	5.71778	6.32369	5.84971	5.91461	5.85925	5.73482	5.72971	5.46459	5.90645
ambi_miR_9451	6.84442	7.88064	7.58489	7.19892	7.60901	7.12156	7.37696	7.71001	7.30677
ambi_miR_9125	6.12525	6.17444	6.48451	6.24408	6.46453	6.01064	6.46852	6.39839	5.90645
ambi_miR_8518	5.82114	6.26579	6.21722	5.32049	5.60998	5.87905	5.60531	6.6098	5.77569
ambi_miR_10617	6.36028	6.90262	6.80081	6.39971	6.44531	6.60726	6.67184	6.8203	7.04309
ambi_miR_10751	6.46914	6.99521	7.81436	6.99766	6.86336	7.03011	6.90525	7.3323	7.51598
ambi_miR_12628	5.90611	6.4065	6.40069	6.10657	6.48351	6.13156	6.31543	6.13794	5.77569
ambi_miR_9638	5.9411	6.37941	6.82252	6.56705	6.12202	6.41274	6.17446	6.40972	6.06475
ambi_miR_1137	5.75737	5.8992	5.30446	6.19399	5.54071	5.9463	5.95147	5.93482	5.4181
ambi_miR_2537	6.09437	5.51401	6.66326	5.59652	6.25994	5.68351	5.72971	6.05426	6.138
ambi_miR_10394	5.89426	5.73993	6.53785	5.95502	5.94304	6.20703	6.28829	5.46459	6.59532
ambi_miR_8684	6.08393	6.43309	5.96977	6.54045	6.23783	6.17918	6.41924	5.64428	6.62129
ambi_miR_562	6.3428	6.5593	6.1843	6.21088	6.25994	6.26121	6.67184	6.61961	6.64681
ambi_miR_5	5.91787	5.82167	5.84971	5.78638	5.85925	5.75984	6.01866	5.83854	5.68177
ambi_miR_4944	5.74429	5.78135	6.04477	5.83035	5.13883	5.65719	5.60531	6.2677	5.63254
ambi_miR_10064	6.11503	5.65353	6.11617	6.27654	6.53902	6.07233	6.01866	6.17808	6.138
ambi_miR_917	13.308	14.8408	14.7268	15.0536	14.4409	14.5588	14.3679	14.2699	14.6971
ambi_miR_8396	5.91787	6.11025	6.6871	5.69441	6.23783	5.9463	5.84467	5.77075	5.23532
ambi_miR_4209	5.85815	6.35182	6.11617	5.83035	6.02239	5.68351	5.84467	6.7415	6.30671
ambi_miR_5723	5.8086	6.11025	6.24943	5.78638	5.85925	5.70938	6.01866	6.34042	5.52905
ambi_miR_8870	5.90611	5.8992	5.84971	5.25891	5.77051	5.65719	5.95147	5.68151	5.86412
ambi_miR_3121	5.88232	6.11025	5.57646	5.78638	5.94304	5.92421	6.23247	5.50638	5.35951
ambi_miR_7912	5.77035	5.82167	6.02637	5.83035	5.50487	5.85595	5.88112	5.73568	5.35951
ambi_miR_3046	5.85815	5.97291	5.9308	5.7411	6.07304	5.85595	5.56148	6.25523	5.52905
ambi_miR_12152	5.74429	6.4065	6.35692	5.83035	6.04793	6.01064	6.23247	6.06853	5.72946
ambi_miR_10133	6.29815	7.56634	7.16648	7.2327	7.40369	7.23516	7.18262	7.93612	7.385
ambi_miR_10769	5.88232	6.53491	6.11617	5.69441	5.54071	5.78445	5.95147	6.29234	5.9877
ambi_miR_2837	5.9753	6.00845	6.57661	5.91461	6.32435	5.78445	5.98545	5.82188	5.94763
ambi_miR_48	6.00872	5.86093	7.14073	5.59652	5.91563	5.9463	6.26064	6.43211	5.63254
ambi_miR_6058	6.25212	5.3606	5.47331	5.7411	6.69392	5.85595	5.56148	6.7415	5.4181
ambi_miR_2825	6.08393	6.00845	6.16756	6.0701	6.16943	6.20703	6.01866	5.93482	5.86412
ambi_miR_9873	5.77035	5.82167	6.0809	6.14216	6.12202	6.33048	6.05116	5.66301	5.86412
ambi_miR_801	5.74429	5.65353	5.80745	5.7411	5.77051	5.75984	5.91671	6.01058	5.16938
ambi_miR_444	6.08393	6.29503	6.04477	6.36987	6.07304	6.24337	5.91671	6.77705	5.90645
ambi_miR_5074	5.91787	6.58329	6.6871	6.48576	6.48351	6.53546	7.4405	6.55974	7.18965
ambi_miR_408	6.04142	6.14269	5.96977	5.91461	5.88771	6.26121	6.01866	6.08268	6.17332
ambi_miR_9881	5.83358	5.56194	5.3628	6.10657	6.02239	5.75984	6.08295	5.50638	6.24152
ambi_miR_11143	6.0197	6.63012	6.0809	6.17692	6.04793	5.96805	6.36825	6.11057	6.30671
ambi_miR_9534	6.04142	6.04317	7.0422	6.59317	6.40609	5.83249	6.05116	6.16482	6.02672
ambi_miR_9651	5.96399	6.07709	5.8908	6.42896	6.36579	5.80866	6.17446	6.08268	7.04309
ambi_miR_4517	5.92953	6.51011	6.82252	6.17692	6.48351	6.01064	6.17446	6.71426	6.48659
ambi_miR_13124	12.2984	12.3806	12.7738	12.4902	12.5373	12.6352	12.2834	11.9777	12.1478
ambi_miR_13193	10.6406	10.6113	10.6209	10.6786	10.2817	10.8369	10.3921	10.3359	10.3154
