# Supplementary material for: Altered retinal microRNA expression profile in a mouse model of retinitis pigmentosa
Source: Genome Biol. 2007 Nov 22;8(11):R248. doi: 10.1186/gb-2007-8-11-r248 (PMC2258196; doi:10.1186/gb-2007-8-11-r248)
Supplement: Additional data file 3 — Presented is a table listing highly ranked retinal miR target genes predicted using miRanda. [file gb-2007-8-11-r248-S3.xls]

## Sheet: Additional Data File 3
miR	Target Gene	Target Gene Description	miRanda Score	P-Orthologous-Group Value	Number of Targets/Transcript	Occurrence in Libraries/Lists (1-10)	Eye Diesease Gene	Function
mir-96	Odf2	Outer dense fiber of sperm tails 2	19.52	0.00075	1	2
mir-96	Ndn	Necdin	18.0332	0.00326	1	4		transcription factor
mir-96	Rai12	Retinoic Acid Induced 12	17.19	0.0022	2	2		transcriptional regulation
mir-96	Crb1	Crumbs homolog 1 (drosophila)	16.69	0.004	1	5	yes	photoreceptor polarization
mir-96	Gnb2	Guanine nucleotide binding protein, beta 2	16.61	0.0047	1	6		transmembrane signaling
mir-96	Stk19	Serine/threonine kinase 19	16.29	5.15e-05	3	2		nuclear kinase
mir-96	Asb6	Ankyrin repeat and SOCS box-containing protein 6	16.1	8.8e-08	2	1		transcription factor
mir-96	Abca4	ATP-binding cassette, sub family D (ALD), member 4	15.5	0.026	2	9	yes	visual cycle in photoreceptors
mir-96	Syt11	Synaptotagmin XI	15.31	6.81e-06	1	4		synaptic membrane
mir-96	Abcd1	ATP-binding cassette, sub family D (ALD), member 1	15.23	0.0016	2	2	yes	transporter
mir-96	Prkar1a	Protein kinase, cAMP dependent regulatory, type I, alpha	15.07	3.05e-07	1	8	yes	kinase in photoreceptors
mir-183	Zfp294	Zinc finger protein 294	18.66	0.0014	2	4
mir-183	QDRP	Quinoid dihydropteridine reductase	17.88	0.00088	1	6
mir-183	Trappc3	Trafficking protein particle complex 3	17.7	3.5e-07	1	2		vesicular transport
mir-183	Arhgap21	Rho GTPase activating protein 21	17.48	1.02e-05	1	4
mir-183	Psen2	Presenilin 2	16.8	3.6e-05	2	1		apoptosis
mir-183	Nudt4	Nudix (nucleoside diphospate linked moiety X)- type motif 4	16.52	0.000346	1	6		hydrolase
mir-183	Adck1	AarF domain containing kinase 1	15.95	4.56e-05	2	2
mir-183	Gnb1	Guanine nucleotide binding protein, beta 1	15.84	0.0037	1	8		transmembrane signaling
mir-183	Pdcd6	Programmed cell death 6	15.61	2.11e-07	1	4		apoptosis
mir-1	Ihpk2	Inositol hexaphosphate kinase 2	19.2	1.67e-08	1	4		kinase
mir-1	Hnrpu	Heterogenous nuclear ribonucleoprotein U	18.63	6.37e-05	1	4		pre-mRNA processing
mir-1	Hspd1	Chaperone heat shock protein - 1	18.55	0.0033	1	6		mitochondrial protein folding
mir-1	Ktn1	Kinectin 1	18.15	0.0056	1	3		intracellular vesicle transport
mir-1	Ift140	Intraflagellar transport 140 homolog	17.63	0.0021	2	2
mir-1	XRN2	5'-3' exoribonuclease 2	17.35	7.52e-05	2	2		transcription termination
mir-1	Wdr61	WD repeat domain 61	17.03	2.15e-05	1	6
mir-1	Hnrpl	Heterogeneous nuclear ribonucleoprotein L	17.03	0.0178	1	6		pre-mRNA processing
mir-1	Clasp2	CLIP associating protein 2	16.75	0.00199	2	5		cytosceletal polarization
mir-1	Paics	Phosphoriboslaminoimidazole carboxylase	16.58	6.79e-05	1	7		IMP biosynthetic process
mir-1	Auh	AU RNA binding protein/enoyl-coenzyme A hydratase	16.48	5.29e-05	1	6		RNA binding protein
mir-1	Clcn3	Chloride channel 3	16.3	1.82e-09	1	7		ion chanel
mir-1	Smpd1	Sphingomyelin phosphodiesterase 1, acid lysosomal	16.287	0.00426	1	6	yes	intracellular signaling
mir-1	Faim	Fas apoptotic inhibitory molecule	16.26	0.00571	1	6		apoptosis
mir-1	Actr10	ARP10 actin related protein 10 homologue	16.17	1.96e-05	2	3		cellular motility
mir-1	Rtbdn	Retbindin	16.16	0.043	1	7		secreted retina specific
mir-1	Gngt1	Guanine nucleotide binding protein ( G protein), gamma transducing activity polypeptide 1	16.16	0.003357	1	6		transmembrane signaling
mir-1	Slc25a4	Solute Carrier family 25, member 4	16.12	0.0114	1	7		mitochondrial carrier
mir-1	Pde6a	Phosphodiesterase 6A, cGMP-specific, rod, alpha	15.7	0.00037	1	6	yes	visual cycle in photoreceptors
mir-1	Prpf8	Pre-mRNA processing factor 8	15.54	0.0054	1	7	yes	pre-mRNA processing
mir-133	Odc1	Ornithine decarboxylase structural - 1	17.62	0.002	2	6
mir-133	Elf2	E74-like factor 2	17.03	9.69e-09	1	4
mir-133	Rodgi	Rodgi homolog (Drosophila)	16.43	0.00047	2	6
mir-133	Pitpnm1	Phosphatidylinositol membrane associated 1	16.23	0.011	1	8		visual cycle in photoreceptors
mir-133	Grina	Glutamate receptor, ionotropic, N-methyl D-aspartate-associated protein 1	15.54	0.00025	1	8		plasmamembrane receptor
mir-133	Prpf31	PRP31 pre-mRNA processing factor 31 homolog	15.24	0.0002293	1	4	yes	pre-mRNA processing
mir-133	Syf11	SYF2 homologue RNA splicing factor	15.23	1.18e-05	2	5		mRNA splicing
mir-133	Myh9	Myosin, heavy chain 9, non-muscle	15.2	3.8e-05	1	2	yes	cellular motility
mir-133	Gne	Glucosamine	14.97	0.00369	2	2	yes	sialylation of membrane proteins
